# Supplementary material for: Metabolism‐related lncRNAs signature to predict the prognosis of colon adenocarcinoma
Source: Cancer Med. 2022 Nov 10;12(5):5994–6008. doi: 10.1002/cam4.5412 (PMC10028123; doi:10.1002/cam4.5412)
Supplement: Supplementary file 2 — Table S1. [file CAM4-12-5994-s002.xlsx]

## Sheet: Training cohort
id	futime	fustat	age	gender	T	N	M	Stage
TCGA-CM-6675	397	Alive	35	MALE	T3	N2b	M1b	Stage IVB
TCGA-CM-6161	457	Alive	36	FEMALE	T2	N0	M0	Stage I
TCGA-AZ-4323	43	Dead	37	MALE	T4	N2	M1	Stage IV
TCGA-AA-3955	638	Alive	38	MALE	T2	N2a	M0	Stage IIIB
TCGA-CM-6674	394	Alive	39	MALE	T3	N0	M0	Stage IIA
TCGA-AA-3819	761	Alive	41	FEMALE	T3	N0	M0	Stage IIA
TCGA-F4-6461	338	Dead	41	FEMALE	T4b	N2	M0	Stage IIIC
TCGA-SS-A7HO	1829	Alive	44	FEMALE	T4a	N0	M0	Stage IIB
TCGA-AY-A8YK	573	Alive	44	MALE	T3	N2a	M1	Stage IVA
TCGA-CA-5255	376	Alive	45	MALE	T3	N0	M0	Stage IIA
TCGA-CK-4948	4502	Alive	45	FEMALE	T3	N1	M0	Stage III
TCGA-CM-6164	883	Alive	46	FEMALE	T3	N0	M0	Stage IIA
TCGA-AA-A010	1064	Alive	46	FEMALE	T4	N0	M0	Stage IIB
TCGA-CK-4947	534	Alive	46	FEMALE	T4	N1	M0	Stage IIIB
TCGA-A6-5662	718	Alive	46	MALE	T3	N2	M1	Stage IVA
TCGA-AA-A01S	31	Alive	47	FEMALE	T3	N1	M0	Stage III
TCGA-AA-A01Q	31	Alive	48	FEMALE	T3	N0	M0	Stage II
TCGA-A6-2685	1133	Alive	48	FEMALE	T3	N0	M0	Stage IIA
TCGA-G4-6293	4051	Alive	49	FEMALE	T3	N1	M0	Stage III
TCGA-G4-6323	419	Alive	50	MALE	Tis	N0	MX	Stage IA
TCGA-DM-A1D8	383	Dead	50	FEMALE	T3	N1	M0	Stage II
TCGA-AA-A00U	518	Alive	50	MALE	T3	N1	M0	Stage IIIB
TCGA-AZ-4313	2310	Alive	51	FEMALE	T1	N0	M0	Stage I
TCGA-D5-6898	229	Alive	51	FEMALE	T2	N0	M0	Stage I
TCGA-RU-A8FL	1177	Alive	51	MALE	T3	N2a	MX	Stage IIIB
TCGA-F4-6807	1309	Alive	51	FEMALE	T3	N2b	M0	Stage IIIC
TCGA-F4-6809	403	Dead	52	FEMALE	T3	N1	M1	Stage IVA
TCGA-D5-6530	621	Alive	53	MALE	T2	N0	M0	Stage I
TCGA-NH-A8F7	543	Alive	53	FEMALE	T3	N0	MX	Stage IIA
TCGA-AA-3860	945	Alive	53	FEMALE	T3	N1	M0	Stage IIIB
TCGA-A6-3807	1054	Alive	53	FEMALE	T3	N2	M0	Stage IIIC
TCGA-F4-6808	1024	Alive	54	FEMALE	T1	N0	M0	Stage I
TCGA-AA-3538	791	Alive	54	FEMALE	T2	N0	M0	Stage I
TCGA-AA-3509	1915	Alive	54	FEMALE	T3	N0	M0	Stage II
TCGA-G4-6303	2003	Dead	54	FEMALE	T3	N1	M1	Stage IV
TCGA-AY-A69D	543	Alive	55	FEMALE	T3	N0	M0	Stage IIA
TCGA-A6-6137	824	Alive	55	MALE	T3	N1c	M0	Stage IIIB
TCGA-AA-3494	31	Alive	55	MALE	T3	N0	M1	Stage IV
TCGA-A6-6648	766	Alive	56	MALE	T3	N0	M1a	Stage IVA
TCGA-A6-6142	763	Alive	56	FEMALE	T3	N1a	M1a	Stage IVA
TCGA-D5-6923	378	Alive	57	MALE	T2	N0	M0	Stage I
TCGA-AA-3526	580	Alive	57	MALE	T2	N0	M0	Stage I
TCGA-AA-A017	457	Alive	57	FEMALE	T3	N0	M0	Stage IIA
TCGA-A6-A56B	1711	Dead	57	MALE	T3	N1	M0	Stage IIIB
TCGA-A6-4107	987	Alive	57	FEMALE	T3	N1b	M0	Stage IIIB
TCGA-A6-2683	504	Dead	57	FEMALE	T4	N0	M1	Stage IV
TCGA-AD-6963	834	Alive	58	MALE	T3	N0	MX	Unknow
TCGA-G4-6588	796	Alive	58	FEMALE	T3	N0	M0	Stage IIA
TCGA-F4-6805	1047	Alive	58	FEMALE	T3	N0	M0	Stage IIA
TCGA-AA-3971	489	Alive	58	MALE	T3	N1	M0	Stage III
TCGA-AA-A01V	31	Alive	59	MALE	T2	N0	M0	Stage I
TCGA-A6-A5ZU	293	Alive	59	MALE	T3	N1	M0	Stage IIIB
TCGA-A6-6652	751	Alive	59	MALE	T3	N0	M1	Stage IVA
TCGA-CM-5868	518	Alive	59	FEMALE	T4a	N1a	M1a	Stage IVA
TCGA-CM-5864	457	Alive	60	MALE	T2	N0	M0	Stage I
TCGA-F4-6569	1087	Alive	60	MALE	T2	N0	M0	Stage I
TCGA-AY-6197	652	Alive	60	MALE	T3	N0	M0	Stage IIA
TCGA-G4-6321	672	Alive	60	FEMALE	T2	N1	MX	Stage III
TCGA-3L-AA1B	475	Alive	61	FEMALE	T2	N0	M0	Stage I
TCGA-AA-3553	730	Alive	61	FEMALE	T2	N0	M0	Stage I
TCGA-QG-A5Z2	952	Alive	61	MALE	T2	N0	M0	Stage I
TCGA-CM-4746	1126	Alive	61	MALE	T2	N0	M0	Stage I
TCGA-AZ-4315	1776	Alive	61	MALE	T3	N0	M0	Stage IIA
TCGA-F4-6459	262	Dead	61	FEMALE	T3	N2a	M0	Stage IIIB
TCGA-AA-3554	546	Alive	62	FEMALE	T3	N0	M0	Stage IIA
TCGA-A6-3810	1111	Alive	62	MALE	T3	N0	M0	Stage IIA
TCGA-AD-6965	805	Alive	62	MALE	T4a	N2b	M0	Stage IIIC
TCGA-AY-4071	29	Dead	63	FEMALE	T1	N0	M0	Stage I
TCGA-CM-5861	457	Alive	63	FEMALE	T3	N0	M0	Stage IIA
TCGA-DM-A28M	2895	Alive	63	MALE	T3	N0	M0	Stage IIA
TCGA-AA-A01T	1005	Alive	63	FEMALE	T3	N1	M0	Stage III
TCGA-AA-3519	276	Alive	63	MALE	T3	N1	M0	Stage III
TCGA-CA-6715	383	Alive	63	MALE	T3	N1	M0	Stage IIIB
TCGA-CM-6678	335	Alive	63	FEMALE	T4a	N1c	M1a	Stage IVA
TCGA-AA-A00R	30	Alive	64	FEMALE	T2	N0	M0	Stage I
TCGA-AA-3511	212	Alive	64	MALE	T4	N0	M0	Stage II
TCGA-D5-6537	146	Dead	64	MALE	T3	N1a	MX	Stage IIIB
TCGA-QG-A5YV	1301	Alive	64	FEMALE	T4b	N1a	MX	Stage IIIC
TCGA-AD-6890	746	Alive	65	MALE	T1	N0	MX	Unknow
TCGA-AA-3977	761	Alive	65	MALE	T2	N0	M0	Stage I
TCGA-A6-5657	962	Alive	65	MALE	T3	N1	M0	Stage IIIB
TCGA-D5-6926	275	Alive	65	MALE	T4a	N1	M0	Stage IIIB
TCGA-AY-5543	1004	Alive	65	FEMALE	T3	N1a	M1	Stage IVA
TCGA-AA-3831	547	Alive	66	MALE	T3	N0	M0	Stage IIA
TCGA-AA-A00L	1157	Alive	66	MALE	T3	N0	M0	Stage IIA
TCGA-G4-6304	1631	Alive	66	FEMALE	T4	N0	M0	Stage IIB
TCGA-AA-A00Q	1278	Alive	66	FEMALE	T4	N1	M0	Stage IIIB
TCGA-AA-A029	1581	Alive	67	MALE	T3	N0	M0	Stage II
TCGA-AA-A01Z	1126	Alive	68	MALE	T3	N0	M0	Stage II
TCGA-AM-5821	28	Alive	68	FEMALE	T3	N0	M0	Stage IIA
TCGA-CM-5349	915	Alive	68	FEMALE	T3	N0	M0	Stage IIA
TCGA-NH-A50T	553	Alive	68	FEMALE	T3	N0	MX	Stage IIA
TCGA-AA-3666	61	Dead	68	MALE	T3	N1	M0	Stage III
TCGA-DM-A0XF	1162	Dead	68	FEMALE	T3	N2	M0	Stage IIIC
TCGA-AA-3952	61	Dead	68	MALE	T3	N2	M0	Stage IIIC
TCGA-AU-6004	824	Alive	69	FEMALE	T2	N0	M0	Stage I
TCGA-AA-3549	639	Alive	69	MALE	T2	N0	M0	Stage I
TCGA-AA-3685	1127	Alive	69	MALE	T3	N0	M0	Stage II
TCGA-D5-6932	346	Alive	69	MALE	T3	N0	M0	Stage IIA
TCGA-G4-6310	1935	Alive	69	MALE	T3	N1	M0	Stage IIIB
TCGA-NH-A50V	588	Alive	69	MALE	T3	N2a	M0	Stage IIIB
TCGA-AA-3510	1946	Alive	70	MALE	T3	N0	M0	Stage II
TCGA-AA-A00Z	669	Alive	70	MALE	T3	N0	M0	Stage IIA
TCGA-CM-6172	335	Alive	70	FEMALE	T3	N1a	M0	Stage IIIB
TCGA-AA-A02J	153	Dead	70	FEMALE	T3	N0	M1	Stage IV
TCGA-DM-A0X9	3641	Alive	71	FEMALE	T3	N0	M0	Stage IIA
TCGA-DM-A1DA	228	Dead	71	FEMALE	T3	N2	M0	Stage IIIC
TCGA-AA-3870	912	Alive	71	FEMALE	T3	N2	M1	Stage IV
TCGA-AZ-4614	172	Dead	71	FEMALE	T4a	N1	M1	Stage IVA
TCGA-AZ-6599	206	Dead	72	MALE	T2	N0	MX	Stage I
TCGA-AA-3561	424	Alive	72	MALE	T3	N0	M0	Stage IIA
TCGA-AA-3861	914	Alive	72	MALE	T3	N0	M0	Stage IIA
TCGA-AA-3560	608	Alive	72	FEMALE	T3	N2	M0	Stage IIIC
TCGA-CM-6170	457	Alive	73	FEMALE	T2	N0	M0	Stage I
TCGA-AA-3502	1065	Alive	73	MALE	T2	N0	M0	Stage I
TCGA-A6-2681	1387	Alive	73	FEMALE	T3	N0	M0	Stage IIA
TCGA-A6-2679	1366	Alive	73	FEMALE	T3	N0	M0	Stage IIB
TCGA-A6-5660	888	Alive	73	MALE	T3	N2b	M0	Stage IIIC
TCGA-AA-3846	518	Alive	74	FEMALE	T3	N0	M0	Stage IIA
TCGA-CM-6165	488	Alive	74	MALE	T3	N0	M0	Stage IIA
TCGA-DM-A28C	2475	Dead	74	MALE	T3	N0	M0	Stage IIA
TCGA-AA-A01K	943	Alive	74	FEMALE	T3	N2	M0	Stage IIIC
TCGA-AA-3867	731	Alive	74	MALE	T3	N2	M1	Stage IV
TCGA-5M-AAT4	49	Dead	74	MALE	T3	N0	M1b	Stage IV
TCGA-CM-6677	337	Alive	75	FEMALE	T3	N0	M0	Stage IIA
TCGA-AA-3531	1035	Alive	75	FEMALE	T3	N0	M0	Stage IIA
TCGA-A6-2676	1305	Dead	75	FEMALE	T4	N0	M0	Stage IIB
TCGA-AA-A01C	457	Alive	75	MALE	T2	N1	M0	Stage IIIA
TCGA-AA-3696	153	Dead	75	FEMALE	T3	N1	M1	Stage IV
TCGA-AD-6889	2532	Dead	76	MALE	T3	N0	M0	Stage IIA
TCGA-D5-6922	308	Alive	76	MALE	T3	N1	M0	Stage IIIA
TCGA-AA-3869	822	Dead	76	MALE	T4	N2	M1	Stage IV
TCGA-CM-6171	427	Alive	77	FEMALE	T2	N0	M0	Stage I
TCGA-AA-3506	1765	Alive	77	MALE	T2	N0	M0	Stage I
TCGA-AA-3697	2587	Alive	77	MALE	T3	N0	M0	Stage II
TCGA-AZ-6598	1503	Dead	77	FEMALE	T3	N0	MX	Stage II
TCGA-F4-6854	16	Alive	77	FEMALE	T3	N0	M0	Stage IIA
TCGA-G4-6625	2792	Alive	77	FEMALE	T3	N0	M0	Stage IIA
TCGA-CA-6719	435	Alive	77	MALE	T3	N0	M0	Stage IIA
TCGA-AZ-6605	159	Dead	77	MALE	T4	N1	M0	Stage IIIB
TCGA-AD-6901	682	Dead	78	MALE	T3	N0	MX	Unknow
TCGA-AA-3866	518	Alive	78	FEMALE	T2	N0	M0	Stage I
TCGA-G4-6628	2424	Alive	78	MALE	T2	N0	M0	Stage I
TCGA-F4-6570	188	Dead	78	FEMALE	T3	N0	M0	Stage IIA
TCGA-A6-5666	995	Alive	78	MALE	T4b	N0	M0	Stage IIC
TCGA-AA-3844	454	Alive	78	FEMALE	T3	N2	M0	Stage IIIC
TCGA-DM-A28A	805	Dead	78	MALE	T3	N2	M0	Stage IIIC
TCGA-DM-A1D0	3974	Alive	79	FEMALE	T3	N0	M0	Stage IIA
TCGA-D5-6538	521	Alive	79	FEMALE	T3	N2	M0	Stage IIIB
TCGA-AA-3530	580	Alive	80	MALE	T2	N0	M0	Stage I
TCGA-AA-3975	1036	Alive	80	MALE	T2	N0	M0	Stage I
TCGA-AU-3779	441	Alive	80	FEMALE	T3	N0	M0	Stage IIA
TCGA-A6-5661	1020	Alive	80	FEMALE	T3	N0	M0	Stage IIA
TCGA-AA-A00A	1157	Alive	80	MALE	T3	N0	M0	Stage IIA
TCGA-DM-A1D4	2821	Dead	80	MALE	T3	N0	M0	Stage IIA
TCGA-G4-6311	1199	Alive	80	MALE	T3	N1	MX	Stage III
TCGA-D5-6535	460	Alive	80	FEMALE	T3	N1	MX	Stage IIIB
TCGA-AA-3662	184	Alive	80	FEMALE	T4	N2	M1	Stage IV
TCGA-CK-5912	1493	Dead	81	MALE	T2	N0	MX	Stage I
TCGA-A6-2686	1126	Dead	81	FEMALE	T3	N0	M0	Stage IIA
TCGA-A6-6653	742	Alive	82	MALE	T2	N0	M0	Stage I
TCGA-AA-3812	1066	Alive	82	FEMALE	T3	N0	M0	Stage IIA
TCGA-T9-A92H	362	Alive	82	MALE	T3	N0	M0	Stage IIA
TCGA-CM-5341	884	Alive	82	FEMALE	T2	N1a	M0	Stage IIIA
TCGA-A6-2672	1419	Alive	82	FEMALE	T3	N1	M0	Stage IIIB
TCGA-AA-3562	608	Alive	82	MALE	T3	N2	M0	Stage IIIC
TCGA-DM-A1HA	2600	Alive	82	MALE	T3	N2	M0	Stage IIIC
TCGA-AA-A02E	90	Dead	82	FEMALE	T3	N1	M1	Stage IV
TCGA-AZ-4616	156	Dead	82	FEMALE	T3	N2	M1	Stage IV
TCGA-D5-5537	1381	Dead	83	MALE	T3	N2	MX	Unknow
TCGA-AA-A00O	822	Alive	83	FEMALE	T3	N2	M0	Stage IIIC
TCGA-QL-A97D	666	Alive	84	FEMALE	T2	N0	MX	Stage I
TCGA-AA-3675	1431	Alive	84	MALE	T3	N0	M0	Stage II
TCGA-CM-6168	395	Alive	84	FEMALE	T3	N0	M0	Stage IIA
TCGA-A6-5665	671	Alive	84	FEMALE	T3	N0	M0	Stage IIA
TCGA-AA-A02R	670	Dead	84	FEMALE	T3	N0	M0	Stage IIA
TCGA-AA-3979	730	Alive	84	MALE	T3	N0	M0	Stage IIA
TCGA-AA-3989	242	Dead	84	MALE	T3	N2	M1	Stage IV
TCGA-AA-3941	730	Alive	84	FEMALE	T4	N1b	M1a	Stage IVA
TCGA-A6-2671	1331	Dead	85	MALE	T3	N2	M1	Stage IV
TCGA-AA-3980	242	Alive	89	FEMALE	T2	N0	M0	Stage I
TCGA-G4-6626	1	Dead	90	MALE	T3	N0	M0	Stage IIA
TCGA-AA-3525	1	Alive	90	MALE	T3	N1	M0	Stage IIIB

## Sheet: validation cohort
Id	futime	fustat	age	gender	T	N	M	Stage
TCGA-AZ-6603	899	Dead	77	FEMALE	T2	N1	MX	Unknow
TCGA-G4-6306	1359	Alive	71	MALE	T2	N0	M0	Stage I
TCGA-AZ-5407	2683	Alive	51	FEMALE	T1	N0	M0	Stage I
TCGA-AA-3875	549	Alive	78	FEMALE	T1	N0	M0	Stage I
TCGA-CM-6163	427	Alive	74	MALE	T1	N0	M0	Stage I
TCGA-AA-A00W	456	Alive	80	MALE	T1	N0	M0	Stage I
TCGA-AA-3667	426	Alive	36	FEMALE	T2	N0	M0	Stage I
TCGA-CM-6166	669	Alive	48	FEMALE	T2	N0	M0	Stage I
TCGA-AY-A71X	588	Alive	54	FEMALE	T2	N0	M0	Stage I
TCGA-AA-3968	669	Alive	55	FEMALE	T2	N0	M0	Stage I
TCGA-F4-6806	1260	Alive	59	FEMALE	T2	N0	M0	Stage I
TCGA-AA-A03J	1246	Alive	65	FEMALE	T2	N0	M0	Stage I
TCGA-AA-A02W	1247	Alive	73	FEMALE	T2	N0	M0	Stage I
TCGA-AY-A54L	525	Alive	74	FEMALE	T2	N0	M0	Stage I
TCGA-A6-2684	1127	Alive	75	FEMALE	T2	N0	M0	Stage I
TCGA-AA-3514	31	Alive	81	FEMALE	T2	N0	M0	Stage I
TCGA-AD-6548	650	Alive	81	FEMALE	T2	N0	M0	Stage I
TCGA-A6-6138	685	Alive	61	MALE	T2	N0	M0	Stage I
TCGA-AA-3858	945	Alive	67	MALE	T2	N0	M0	Stage I
TCGA-AA-3544	426	Alive	68	MALE	T2	N0	M0	Stage I
TCGA-CM-4744	609	Alive	69	MALE	T2	N0	M0	Stage I
TCGA-AA-A00D	578	Alive	70	MALE	T2	N0	M0	Stage I
TCGA-AA-3855	975	Alive	72	MALE	T2	N0	M0	Stage I
TCGA-AA-3986	580	Alive	73	MALE	T2	N0	M0	Stage I
TCGA-AA-A02Y	1216	Alive	73	MALE	T2	N0	M0	Stage I
TCGA-A6-5656	1001	Alive	74	MALE	T2	N0	M0	Stage I
TCGA-AA-A01I	943	Alive	76	MALE	T2	N0	M0	Stage I
TCGA-AA-3495	1127	Alive	79	MALE	T2	N0	M0	Stage I
TCGA-CM-6676	337	Alive	82	MALE	T2	N0	M0	Stage I
TCGA-A6-5659	926	Alive	82	MALE	T2	N0	M0	Stage I
TCGA-AD-A5EK	500	Alive	51	MALE	T2	N0	MX	Stage I
TCGA-CK-5916	643	Dead	71	FEMALE	T1	N0	M0	Stage I
TCGA-D5-6539	380	Alive	45	FEMALE	T3	N0	M0	Stage II
TCGA-AA-3660	2375	Alive	51	FEMALE	T3	N0	M0	Stage II
TCGA-AA-3673	1522	Alive	53	FEMALE	T3	N0	M0	Stage II
TCGA-G4-6295	254	Alive	70	FEMALE	T3	N0	M0	Stage II
TCGA-A6-2680	1068	Alive	72	FEMALE	T3	N0	M0	Stage II
TCGA-AA-3664	1643	Alive	74	FEMALE	T3	N0	M0	Stage II
TCGA-AA-3496	31	Alive	83	FEMALE	T3	N0	M0	Stage II
TCGA-AA-3520	731	Alive	86	FEMALE	T3	N0	M0	Stage II
TCGA-AA-3663	212	Alive	42	MALE	T3	N0	M0	Stage II
TCGA-AA-3655	1856	Alive	68	MALE	T3	N0	M0	Stage II
TCGA-AA-3864	1612	Alive	71	MALE	T3	N0	M0	Stage II
TCGA-AA-A02O	28	Alive	82	MALE	T3	N0	M0	Stage II
TCGA-AA-3524	1096	Alive	85	MALE	T3	N0	M0	Stage II
TCGA-AA-3492	1	Dead	90	FEMALE	T3	N0	M0	Stage II
TCGA-AZ-6601	3042	Dead	68	MALE	T3	N0	M0	Stage II
TCGA-AA-3489	214	Dead	75	MALE	T3	N0	M0	Stage II
TCGA-AZ-5403	1910	Dead	43	MALE	T3	N0	MX	Stage II
TCGA-CA-5254	386	Alive	42	FEMALE	T3	N0	M0	Stage IIA
TCGA-CA-5256	379	Alive	54	FEMALE	T3	N0	M0	Stage IIA
TCGA-AA-3833	485	Alive	63	FEMALE	T3	N0	M0	Stage IIA
TCGA-AA-3815	1005	Alive	65	FEMALE	T3	N0	M0	Stage IIA
TCGA-DM-A1D9	4270	Alive	67	FEMALE	T3	N0	M0	Stage IIA
TCGA-A6-6650	627	Alive	69	FEMALE	T3	N0	M0	Stage IIA
TCGA-F4-6855	1442	Alive	70	FEMALE	T3	N0	M0	Stage IIA
TCGA-DM-A28E	3648	Alive	72	FEMALE	T3	N0	M0	Stage IIA
TCGA-G4-6586	1089	Alive	73	FEMALE	T3	N0	M0	Stage IIA
TCGA-D5-6920	377	Alive	77	FEMALE	T3	N0	M0	Stage IIA
TCGA-AA-3534	882	Alive	78	FEMALE	T3	N0	M0	Stage IIA
TCGA-AA-3710	821	Alive	80	FEMALE	T3	N0	M0	Stage IIA
TCGA-AA-3518	31	Alive	81	FEMALE	T3	N0	M0	Stage IIA
TCGA-A6-6141	255	Alive	31	MALE	T3	N0	M0	Stage IIA
TCGA-D5-6927	287	Alive	34	MALE	T3	N0	M0	Stage IIA
TCGA-CM-5860	974	Alive	44	MALE	T3	N0	M0	Stage IIA
TCGA-D5-6541	474	Alive	49	MALE	T3	N0	M0	Stage IIA
TCGA-CA-5797	383	Alive	56	MALE	T3	N0	M0	Stage IIA
TCGA-CM-6679	306	Alive	58	MALE	T3	N0	M0	Stage IIA
TCGA-CM-4752	396	Alive	58	MALE	T3	N0	M0	Stage IIA
TCGA-AA-3856	30	Alive	59	MALE	T3	N0	M0	Stage IIA
TCGA-AA-3517	1186	Alive	60	MALE	T3	N0	M0	Stage IIA
TCGA-D5-6532	555	Alive	61	MALE	T3	N0	M0	Stage IIA
TCGA-A6-6140	734	Alive	62	MALE	T3	N0	M0	Stage IIA
TCGA-AA-3532	882	Alive	63	MALE	T3	N0	M0	Stage IIA
TCGA-F4-6703	1456	Alive	64	MALE	T3	N0	M0	Stage IIA
TCGA-CA-6716	371	Alive	65	MALE	T3	N0	M0	Stage IIA
TCGA-AA-A00E	913	Alive	65	MALE	T3	N0	M0	Stage IIA
TCGA-AA-3956	1035	Alive	65	MALE	T3	N0	M0	Stage IIA
TCGA-AA-3970	1096	Alive	65	MALE	T3	N0	M0	Stage IIA
TCGA-AA-3841	1124	Alive	66	MALE	T3	N0	M0	Stage IIA
TCGA-CM-6169	396	Alive	67	MALE	T3	N0	M0	Stage IIA
TCGA-AA-3522	1127	Alive	67	MALE	T3	N0	M0	Stage IIA
TCGA-D5-6924	435	Alive	68	MALE	T3	N0	M0	Stage IIA
TCGA-D5-6529	614	Alive	69	MALE	T3	N0	M0	Stage IIA
TCGA-CM-4743	701	Alive	69	MALE	T3	N0	M0	Stage IIA
TCGA-D5-6536	543	Alive	73	MALE	T3	N0	M0	Stage IIA
TCGA-A6-3808	1014	Alive	73	MALE	T3	N0	M0	Stage IIA
TCGA-D5-5540	1706	Alive	73	MALE	T3	N0	M0	Stage IIA
TCGA-AA-3851	1006	Alive	74	MALE	T3	N0	M0	Stage IIA
TCGA-D5-6531	540	Alive	75	MALE	T3	N0	M0	Stage IIA
TCGA-AA-A004	424	Alive	76	MALE	T3	N0	M0	Stage IIA
TCGA-5M-AATE	1200	Alive	76	MALE	T3	N0	M0	Stage IIA
TCGA-AA-A00K	549	Alive	79	MALE	T3	N0	M0	Stage IIA
TCGA-AA-3862	914	Alive	82	MALE	T3	N0	M0	Stage IIA
TCGA-AA-3939	395	Alive	83	MALE	T3	N0	M0	Stage IIA
TCGA-G4-6627	2175	Alive	84	MALE	T3	N0	M0	Stage IIA
TCGA-CK-5913	1561	Alive	58	FEMALE	T3	N0	MX	Stage IIA
TCGA-QG-A5YX	1003	Alive	61	FEMALE	T3	N0	MX	Stage IIA
TCGA-CK-6747	820	Alive	87	FEMALE	T3	N0	MX	Stage IIA
TCGA-A6-2675	1321	Alive	78	MALE	T3	N0	MX	Stage IIA
TCGA-CA-5796	377	Alive	52	FEMALE	T3	N0	M0	Stage IIA
TCGA-AA-3818	30	Dead	78	FEMALE	T3	N0	M0	Stage IIA
TCGA-CA-6718	306	Dead	46	MALE	T3	N0	M0	Stage IIA
TCGA-DM-A0XD	743	Dead	65	MALE	T3	N0	M0	Stage IIA
TCGA-DM-A1DB	1348	Dead	68	MALE	T3	N0	M0	Stage IIA
TCGA-DM-A28G	1849	Dead	75	MALE	T3	N0	M0	Stage IIA
TCGA-A6-4105	442	Dead	79	MALE	T3	N0	M0	Stage IIA
TCGA-A6-6782	617	Alive	82	MALE	T4a	N0	MX	Stage IIB
TCGA-D5-6533	775	Alive	68	FEMALE	T4b	N0	M0	Stage IIC
TCGA-AA-3678	1430	Alive	60	FEMALE	T2	N1	M0	Stage III
TCGA-AA-A01X	791	Alive	80	FEMALE	T2	N1	M0	Stage III
TCGA-AA-3681	182	Alive	77	FEMALE	T3	N1	M0	Stage III
TCGA-G4-6320	804	Alive	73	MALE	T3	N1	MX	Stage III
TCGA-AA-A01P	1158	Dead	80	FEMALE	T3	N1	M0	Stage III
TCGA-AA-3842	1126	Alive	51	MALE	T2	N1	M0	Stage IIIA
TCGA-AZ-6608	59	Dead	55	FEMALE	T2	N1	M0	Stage IIIA
TCGA-G4-6307	1674	Alive	37	FEMALE	T3	N1	M0	Stage IIIB
TCGA-G4-6309	2600	Alive	40	FEMALE	T3	N1	M0	Stage IIIB
TCGA-A6-2678	1286	Alive	43	FEMALE	T3	N1	M0	Stage IIIB
TCGA-AZ-4308	3324	Alive	47	FEMALE	T3	N1	M0	Stage IIIB
TCGA-A6-6654	726	Alive	65	FEMALE	T3	N1	M0	Stage IIIB
TCGA-AA-A01F	974	Alive	72	MALE	T3	N1	M0	Stage IIIB
TCGA-AA-3982	822	Alive	75	MALE	T3	N1	M0	Stage IIIB
TCGA-AZ-4615	1002	Alive	84	MALE	T3	N1	M0	Stage IIIB
TCGA-AY-6386	542	Alive	66	FEMALE	T3	N1a	M0	Stage IIIB
TCGA-D5-5541	1701	Alive	63	MALE	T3	N1a	M0	Stage IIIB
TCGA-CM-5348	699	Alive	72	MALE	T3	N1a	M0	Stage IIIB
TCGA-AD-6895	763	Alive	84	MALE	T3	N1a	M0	Stage IIIB
TCGA-CM-5344	670	Alive	39	FEMALE	T3	N1b	M0	Stage IIIB
TCGA-CM-4751	822	Alive	62	MALE	T3	N1b	M0	Stage IIIB
TCGA-A6-6649	735	Alive	66	MALE	T3	N1b	M0	Stage IIIB
TCGA-4N-A93T	146	Alive	67	MALE	T4a	N1b	M0	Stage IIIB
TCGA-CM-6680	366	Alive	78	FEMALE	T3	N2a	M0	Stage IIIB
TCGA-CK-5914	669	Alive	81	MALE	T3	N1	MX	Stage IIIB
TCGA-A6-5667	887	Alive	40	FEMALE	T3	N1a	MX	Stage IIIB
TCGA-A6-6651	662	Alive	55	FEMALE	T3	N1b	MX	Stage IIIB
TCGA-F4-6460	972	Dead	51	FEMALE	T3	N1	M0	Stage IIIB
TCGA-DM-A28F	1094	Dead	73	MALE	T3	N1	M0	Stage IIIB
TCGA-D5-5538	1661	Dead	60	FEMALE	T3	N1b	M0	Stage IIIB
TCGA-AD-6888	472	Dead	73	MALE	T3	N1b	M0	Stage IIIB
TCGA-AD-6964	331	Dead	58	MALE	T4a	N2b	M0	Stage IIIC
TCGA-AA-3548	1034	Alive	71	FEMALE	T3	N2	M0	Stage IIIC
TCGA-DM-A28H	3561	Alive	50	MALE	T3	N2	M0	Stage IIIC
TCGA-AA-A00F	1035	Alive	66	MALE	T3	N2	M0	Stage IIIC
TCGA-AA-3542	395	Alive	69	MALE	T3	N2	M0	Stage IIIC
TCGA-G4-6299	2268	Alive	69	MALE	T3	N2	M0	Stage IIIC
TCGA-D5-6931	365	Alive	77	MALE	T4b	N2	M0	Stage IIIC
TCGA-CM-6167	456	Alive	57	FEMALE	T3	N2b	M0	Stage IIIC
TCGA-G4-6317	1095	Alive	51	FEMALE	T3	N2	MX	Stage IIIC
TCGA-A6-5664	672	Alive	80	MALE	T4a	N2a	MX	Stage IIIC
TCGA-QG-A5YW	896	Alive	55	FEMALE	T3	N2b	MX	Stage IIIC
TCGA-NH-A6GB	476	Alive	71	FEMALE	T3	N2b	MX	Stage IIIC
TCGA-AY-4070	496	Dead	50	FEMALE	T3	N2	M0	Stage IIIC
TCGA-A6-2677	740	Dead	68	FEMALE	T3	N2	M0	Stage IIIC
TCGA-AA-3848	306	Dead	82	FEMALE	T3	N2	M0	Stage IIIC
TCGA-AA-3552	396	Dead	85	MALE	T3	N2	M0	Stage IIIC
TCGA-NH-A6GA	302	Dead	58	MALE	T4a	N2a	MX	Stage IIIC
TCGA-AA-3713	579	Alive	68	MALE	T3	N0	M1	Stage IV
TCGA-D5-6929	408	Alive	49	FEMALE	T3	N1	M1	Stage IV
TCGA-G4-6315	1883	Alive	66	MALE	T3	N1	M1	Stage IV
TCGA-AA-3972	1551	Alive	72	MALE	T3	N1	M1	Stage IV
TCGA-AA-3688	578	Alive	80	MALE	T3	N1	M1	Stage IV
TCGA-AA-3973	397	Alive	69	MALE	T4	N1	M1	Stage IV
TCGA-G4-6297	2506	Alive	55	FEMALE	T3	N2	M1	Stage IV
TCGA-G4-6314	1093	Alive	76	FEMALE	T3	N2	M1	Stage IV
TCGA-AA-3679	457	Alive	59	MALE	T3	N2	M1	Stage IV
TCGA-A6-A567	1881	Dead	56	MALE	T3	N1	M1	Stage IV
TCGA-G4-6294	858	Dead	75	MALE	T3	N1	M1	Stage IV
TCGA-AZ-6600	368	Dead	64	MALE	T4	N1	M1	Stage IV
TCGA-A6-2682	424	Dead	70	MALE	T4b	N1	M1	Stage IV
TCGA-AA-A02H	61	Dead	74	FEMALE	T3	N2	M1	Stage IV
TCGA-AA-3930	61	Dead	66	MALE	T3	N2	M1	Stage IV
TCGA-AA-3680	335	Dead	67	FEMALE	T4	N2	M1	Stage IV
TCGA-AA-A02K	426	Dead	50	MALE	T4	N2	M1	Stage IV
TCGA-AZ-6607	97	Dead	69	MALE	T4	N2	M1	Stage IV
TCGA-AZ-6606	357	Dead	81	MALE	T4	N2	M1	Stage IV
TCGA-NH-A8F8	511	Dead	79	MALE	T4a	N2b	M1	Stage IV
TCGA-5M-AAT6	290	Dead	40	FEMALE	T4a	N2b	M1a	Stage IV
TCGA-AM-5820	14	Alive	59	FEMALE	T4a	N2	M1	Stage IVA
TCGA-CM-4747	761	Alive	47	MALE	T4a	N1b	M1a	Stage IVA
TCGA-CM-5862	153	Dead	80	MALE	T3	N1a	M1a	Stage IVA
