# Supplementary material for: Metabolism‐related lncRNAs signature to predict the prognosis of colon adenocarcinoma
Source: Cancer Med. 2022 Nov 10;12(5):5994–6008. doi: 10.1002/cam4.5412 (PMC10028123; doi:10.1002/cam4.5412)
Supplement: Supplementary file 3 — Table S2. [file CAM4-12-5994-s001.xlsx]

## Sheet: Diff metabolism genes
Gene	Normal	Tumor	logFC	pValue	fdr
COMT	12.8506	29.801	1.21353	1.04447e-18	7.05682e-18
AANAT	0.0377216	0.116512	1.62701	1.08916e-05	1.66694e-05
SNRPB	106.147	256.965	1.27551	2.22587e-18	1.41633e-17
AK5	0.201175	0.0928271	-1.11584	2.06355e-15	8.26308e-15
AKR1C2	1.50172	0.515962	-1.54128	9.16441e-19	6.2832e-18
PDE10A	0.125112	0.331747	1.40686	0.00103977	0.00136144
ENTPD8	33.0496	7.02213	-2.23465	1.35199e-19	1.13665e-18
PLCB4	8.02528	26.4557	1.72095	2.47239e-06	3.97722e-06
HSPD1	63.6745	176.51	1.47096	8.04872e-21	9.64808e-20
POLR1D	10.89	27.2543	1.32348	8.79328e-22	1.54131e-20
PRKACB	25.8648	7.2093	-1.84306	5.04638e-22	9.86966e-21
PSPH	3.52798	11.0068	1.64148	5.24628e-22	1.01537e-20
KCNB1	0.443767	0.0440543	-3.33245	2.29348e-19	1.82106e-18
AHCYL2	74.9734	12.3405	-2.60298	1.56194e-22	4.33146e-21
PLA2G4B	0.0474977	0.121754	1.35804	4.79008e-09	9.66337e-09
TDO2	0.320355	1.21113	1.91861	1.44772e-07	2.56912e-07
MIOX	0.0221695	0.292094	3.71978	1.7922e-11	4.53655e-11
NAT1	8.23798	3.41984	-1.26836	8.12674e-17	3.97355e-16
UGT1A4	0.0441948	0.0078748	-2.48856	4.42117e-14	1.48814e-13
ETHE1	251.325	86.8718	-1.53259	1.36855e-19	1.14539e-18
UCKL1	9.18517	24.0881	1.39094	3.46255e-20	3.29918e-19
UGDH	59.7709	18.3242	-1.70569	1.19715e-21	2.04064e-20
ABCB11	1.1133	0.03474	-5.0021	1.70132e-22	4.35732e-21
MGLL	42.4293	15.8631	-1.41939	1.23328e-22	3.75645e-21
SMOX	1.69508	9.51405	2.4887	8.60003e-24	6.14572e-22
ARSE	14.3694	29.0633	1.0162	1.96076e-05	2.94987e-05
GBA3	10.2943	0.376016	-4.77491	4.83807e-23	1.91258e-21
AGRN	9.65236	21.9617	1.18604	2.87142e-14	1.00284e-13
TREH	2.91691	0.636502	-2.1962	5.29527e-08	9.65516e-08
SI	21.0823	2.28881	-3.20336	2.44432e-18	1.54475e-17
GNG13	1.66502	0.332103	-2.32583	5.69084e-18	3.39986e-17
MAOA	82.8862	22.7518	-1.86515	1.21718e-22	3.75645e-21
AOC2	0.105761	0.227551	1.10538	5.3738e-06	8.41155e-06
PDE9A	22.5915	3.96172	-2.51158	9.57956e-24	6.59216e-22
SMPD3	13.0972	5.60035	-1.22567	3.52052e-16	1.57618e-15
TSHB	0.0735662	0.0249162	-1.56196	4.17586e-10	9.32542e-10
NPR1	2.61879	0.804666	-1.70244	4.84109e-17	2.4376e-16
DAO	1.06677	0.0244299	-5.44846	3.40993e-23	1.50849e-21
ANKRD1	0.0161305	0.0875892	2.44096	8.89261e-07	1.4739e-06
GALK1	4.28788	11.5106	1.42462	4.14265e-18	2.52362e-17
MARCKS	85.8772	41.4807	-1.04984	2.17075e-19	1.746e-18
EIF5A2	0.715417	2.11462	1.56354	5.54362e-18	3.32259e-17
LHB	0.0435152	0.177417	2.02755	4.08633e-06	6.45612e-06
PGM1	44.7985	17.5607	-1.3511	2.37388e-22	5.37885e-21
POLR1B	2.95988	7.62654	1.36549	2.0049e-23	9.55157e-22
G6PC	1.29417	0.0181495	-6.15596	1.26959e-14	4.60724e-14
ALAS2	0.211361	0.0863151	-1.29203	6.23171e-05	8.98954e-05
HPGDS	3.01153	0.350466	-3.10315	2.30374e-24	2.85357e-22
LIPG	1.23759	3.38298	1.45076	1.75715e-15	7.15962e-15
EIF4EBP1	21.4148	65.0315	1.60253	2.11881e-19	1.71163e-18
AHCY	42.2307	145.678	1.78641	7.9321e-22	1.43086e-20
B3GNT6	21.4615	4.20845	-2.35039	1.3551e-20	1.50765e-19
HMMR	3.05064	8.3216	1.44775	1.62783e-14	5.85012e-14
TST	218.867	82.542	-1.40686	5.95679e-20	5.37268e-19
CROT	6.48694	2.94164	-1.14092	1.8199e-17	1.01239e-16
SLC44A4	228.372	87.0533	-1.39141	1.86152e-20	1.98776e-19
SLC10A2	4.38924	0.026478	-7.37303	2.26487e-29	1.40271e-26
TUSC3	2.81281	1.23208	-1.19092	5.19857e-10	1.14714e-09
FMO2	0.493151	0.165931	-1.57145	4.341e-13	1.30723e-12
GPC5	0.144449	0.0634123	-1.18773	4.21804e-13	1.27433e-12
PIK3R5	1.39657	0.697069	-1.00251	5.95819e-13	1.77125e-12
TUBB4A	1.17976	0.122075	-3.27265	1.03866e-22	3.3273e-21
AGXT2	0.0776737	0.00928858	-3.0639	0.00165272	0.00213098
DHRS9	42.351	4.64113	-3.18985	2.1106e-22	5.02757e-21
ECI2	14.9007	6.03092	-1.30493	9.24157e-21	1.08676e-19
GSTM1	4.88983	2.14297	-1.19017	7.41923e-05	0.000106123
HSD17B7	1.5983	3.51454	1.13679	1.13634e-17	6.55691e-17
ETNK1	22.2399	10.6832	-1.05781	6.28925e-06	9.80321e-06
XDH	20.2291	4.44161	-2.18728	1.41944e-19	1.18266e-18
OMD	1.83607	0.46641	-1.97695	3.99776e-17	2.04061e-16
ADH1A	0.109874	0.025537	-2.1052	1.79008e-21	2.79493e-20
UGP2	59.9238	15.5163	-1.94934	1.28801e-23	7.71977e-22
SLC23A1	5.46209	0.796535	-2.77764	3.36896e-17	1.74847e-16
SLC2A4	4.96162	0.905367	-2.45424	2.64476e-14	9.32441e-14
RPS2	330.821	734.346	1.15041	2.33423e-19	1.84553e-18
IMPDH1	8.80991	29.2393	1.73071	4.92265e-21	6.396e-20
PLA2G5	1.59355	0.325868	-2.28988	6.97397e-11	1.66123e-10
ACP6	1.14336	2.36376	1.04781	3.21478e-20	3.16035e-19
AOX1	1.9257	0.562214	-1.77619	1.39778e-17	7.99145e-17
PDE1B	0.556021	0.254114	-1.12966	8.89619e-15	3.27959e-14
SLC25A32	4.48707	10.897	1.28008	1.4556e-18	9.5229e-18
ADCY5	3.6063	0.541278	-2.73608	2.84937e-22	6.37847e-21
PSAT1	4.31938	31.7164	2.87633	4.43295e-22	9.25441e-21
KCNS3	5.92335	2.88864	-1.03602	5.10132e-08	9.329e-08
GNA15	2.34826	4.84729	1.04558	8.93904e-07	1.48028e-06
ACOT12	0.0165919	0.00737988	-1.16881	1.91591e-08	3.64356e-08
CDO1	0.733902	0.228366	-1.68424	1.69791e-14	6.06675e-14
ALDH3B2	0.0685266	0.832361	3.60247	2.91416e-12	8.11771e-12
RPL36A	13.2902	29.3829	1.14461	8.80877e-16	3.71127e-15
AMPD1	2.17697	0.141812	-3.94027	6.48069e-23	2.45737e-21
CKMT1B	10.2141	4.93133	-1.05051	4.32441e-14	1.46086e-13
CCT2	25.4961	57.4001	1.17078	1.34364e-21	2.20928e-20
ELOVL4	0.546281	0.203591	-1.42397	8.25349e-16	3.50114e-15
FMO3	0.166178	0.351275	1.07987	5.76562e-05	8.3366e-05
LRAT	0.207221	0.0221918	-3.22307	3.36173e-15	1.30946e-14
TAT	0.439194	0.0322082	-3.76936	7.93018e-22	1.43086e-20
VCAN	2.72724	7.69238	1.49599	1.82263e-07	3.19175e-07
NUP43	5.45855	11.2482	1.04311	1.87403e-21	2.90162e-20
PLA2G10	7.52757	2.98751	-1.33324	7.21325e-15	2.69662e-14
GPT2	4.06123	13.794	1.76405	2.54507e-21	3.72341e-20
TPH1	2.193	0.15117	-3.85866	5.58813e-23	2.16307e-21
RPN2	95.0686	211.506	1.15365	5.04638e-22	9.86966e-21
AOC3	28.7497	4.92917	-2.54413	8.03605e-18	4.73999e-17
PPAT	1.60627	5.4429	1.76066	1.09423e-21	1.90008e-20
DNMT1	5.72301	12.0828	1.07811	1.08514e-17	6.28098e-17
CD44	13.546	37.0236	1.45058	6.66405e-21	8.19987e-20
RAP1A	21.8009	10.7912	-1.01454	4.54943e-22	9.39204e-21
GPD1L	29.7482	12.1462	-1.29229	1.97705e-22	4.83337e-21
MUCL1	0.0457654	0.40145	3.13289	0.000318805	0.000435864
SULT2B1	1.21232	10.171	3.06861	3.29536e-20	3.18895e-19
CCT7	52.3304	106.124	1.02003	1.48867e-21	2.40517e-20
PLCG2	2.71799	0.772843	-1.81429	4.21934e-20	3.90026e-19
NOP56	11.2882	33.9447	1.58837	6.81527e-23	2.4829e-21
TH	0.0410567	0.446014	3.4414	1.00285e-13	3.20153e-13
ENPP2	6.71962	2.58965	-1.37562	6.25709e-19	4.47141e-18
CAD	4.6593	13.8604	1.57278	1.46281e-22	4.22748e-21
PLA2G4E	0.038434	0.142191	1.88737	9.04472e-13	2.64231e-12
PDE3A	9.14451	2.79059	-1.71234	1.87698e-19	1.52957e-18
PNPT1	4.47557	10.5895	1.24249	9.03803e-20	7.92106e-19
PAH	0.0111893	0.725558	6.0189	1.49257e-14	5.39534e-14
QPRT	10.7302	26.0231	1.27812	1.23529e-06	2.02753e-06
ENTPD5	31.0283	5.86977	-2.40221	4.43295e-22	9.25441e-21
UGGT2	1.27578	3.70561	1.53833	5.04438e-19	3.68994e-18
HDC	0.759072	0.292215	-1.3772	4.06796e-13	1.23099e-12
PSMA7	77.2511	208.875	1.43502	2.05646e-20	2.1587e-19
POLA1	2.53747	5.8644	1.20859	8.43174e-19	5.84558e-18
UGT2A3	38.8255	4.96394	-2.96745	7.53285e-22	1.3996e-20
GALNT6	3.07622	12.2685	1.99573	2.29996e-20	2.34798e-19
PIGU	11.3478	23.1171	1.02655	1.77611e-15	7.22105e-15
ASPA	1.14992	0.08621	-3.73753	1.14416e-24	2.18814e-22
SULT1A1	9.65924	2.33978	-2.04554	2.22394e-19	1.77343e-18
BAAT	0.0130019	0.424128	5.02771	3.23669e-14	1.11573e-13
STAB2	0.330803	0.0794613	-2.05765	7.75675e-19	5.43851e-18
CSPG4	5.78328	2.58463	-1.16193	0.00349101	0.00438263
PSMD14	5.90489	12.5066	1.08271	3.63811e-20	3.44878e-19
MUC16	0.00237282	0.065639	4.78988	0.000128459	0.000181365
B3GNTL1	0.393032	1.23528	1.65212	4.93917e-24	4.58849e-22
GNA11	64.3993	20.915	-1.62251	3.80314e-23	1.57027e-21
PDE4D	2.31726	1.09101	-1.08676	5.29887e-17	2.65372e-16
AMN	33.7978	11.5794	-1.54537	6.98946e-15	2.62352e-14
HMGCS2	378.818	85.2156	-2.15232	5.99875e-17	2.97218e-16
UST	1.5357	0.673477	-1.1892	2.7558e-14	9.67916e-14
GPCPD1	4.25757	12.8456	1.59317	5.75029e-14	1.9147e-13
FASN	14.971	44.9949	1.58759	2.65308e-17	1.42882e-16
ACSM5	0.311888	0.05325	-2.55017	1.21626e-21	2.05438e-20
HSD3B2	10.6713	0.186773	-5.83631	1.29587e-19	1.09442e-18
FADS1	0.95476	2.73971	1.52081	9.28034e-10	1.9957e-09
GNGT1	0.0175371	0.185183	3.40047	0.000285695	0.000392039
MGAT5	11.1338	25.1542	1.17586	1.38187e-13	4.34434e-13
ADHFE1	0.986355	0.150299	-2.71427	1.87509e-23	9.41602e-22
PRELP	15.0929	2.8068	-2.42687	5.48134e-17	2.73038e-16
B3GNT4	0.120791	0.325308	1.42929	6.8527e-09	1.36175e-08
HSD17B10	53.1381	107.398	1.01515	3.73126e-17	1.91511e-16
ASNS	4.97812	15.3309	1.62277	4.50558e-21	5.97955e-20
ME1	3.81364	9.61593	1.33426	2.19306e-10	5.0181e-10
POLR3K	6.81178	14.3751	1.07747	1.01258e-17	5.8793e-17
SLC22A3	1.64964	7.72994	2.2283	9.61096e-19	6.56513e-18
PLCG1	4.58953	10.5752	1.20426	9.81698e-16	4.11737e-15
PTGIS	4.51992	1.67793	-1.42961	6.69669e-12	1.78259e-11
MGAM	3.58732	0.0973028	-5.20428	1.58016e-12	4.53078e-12
RDH5	2.97846	0.66806	-2.15652	2.27351e-24	2.85357e-22
TKT	22.2583	52.2472	1.23101	4.0716e-21	5.56253e-20
UGT1A8	6.69047	0.360335	-4.21469	6.98979e-24	5.58608e-22
SQLE	6.57926	25.5748	1.95873	3.72921e-18	2.28675e-17
PYCR1	13.3478	47.9041	1.84355	3.00176e-22	6.63961e-21
UROC1	0.00364275	0.0275731	2.92016	1.55527e-05	2.35125e-05
MUC5AC	0.17145	2.78854	4.02365	3.42749e-10	7.70977e-10
ACADS	87.7769	20.8109	-2.0765	1.97705e-22	4.83337e-21
NQO1	33.7793	70.0451	1.05214	3.03488e-08	5.66714e-08
DNMT3B	0.462408	1.62639	1.81443	1.16807e-19	9.95541e-19
CHSY3	0.169744	0.498146	1.55321	3.01743e-12	8.39279e-12
NOS1	0.371748	0.0460236	-3.01388	2.00433e-11	5.01893e-11
ACACB	4.33004	1.40771	-1.62103	3.37476e-22	7.29105e-21
ITPKA	17.196	7.07127	-1.28203	3.67231e-14	1.24966e-13
SLC27A5	0.420112	1.43461	1.77181	1.01261e-13	3.22715e-13
PDE7B	0.919376	0.226982	-2.01807	2.3127e-22	5.37124e-21
LPCAT1	4.66429	10.8782	1.22171	9.72672e-14	3.1159e-13
ACADL	0.0509735	0.0168114	-1.60031	1.18465e-13	3.74333e-13
A2M	100.692	41.9288	-1.26394	8.91773e-18	5.21042e-17
NOS3	1.47871	2.96634	1.00434	7.07305e-09	1.40253e-08
MLXIPL	1.3013	10.1979	2.97025	9.72604e-20	8.40511e-19
PROZ	0.0777002	0.233342	1.58646	1.31621e-07	2.35146e-07
SNAP25	1.05326	0.223433	-2.23694	9.71346e-20	8.40511e-19
CPT2	25.6917	10.1049	-1.34625	7.73018e-22	1.42205e-20
STX1A	0.825249	3.3221	2.00919	3.68336e-20	3.47395e-19
DHCR7	9.89016	29.1411	1.55899	2.93644e-19	2.2545e-18
GNAI1	7.17491	2.72988	-1.39412	1.1761e-18	7.8888e-18
NUP210	5.45044	15.4004	1.49853	3.63125e-15	1.40267e-14
GPX3	45.9138	9.18032	-2.32231	4.22927e-21	5.69419e-20
PDE6A	1.52588	0.16625	-3.19822	3.29532e-20	3.18895e-19
SLC22A2	0.0168006	0.0585136	1.80026	6.66384e-06	1.03697e-05
URAD	19.7385	8.61471	-1.19614	1.00535e-09	2.15698e-09
SLC19A2	2.68583	6.07496	1.17751	8.80877e-16	3.71127e-15
UGT2B15	16.5351	1.87137	-3.14337	7.14698e-12	1.89705e-11
INHBA	0.130473	5.54829	5.41022	1.42735e-24	2.21001e-22
SULT1A2	8.73234	0.673384	-3.69687	6.74401e-24	5.58608e-22
AKR1B10	79.7611	10.0221	-2.9925	8.09191e-23	2.76992e-21
GPX2	213.034	471.722	1.14686	1.30281e-11	3.36664e-11
CHAT	0.228703	0.00882062	-4.69645	2.15294e-31	3.15486e-28
SMPD1	32.8359	10.5016	-1.64467	2.29174e-23	1.03855e-21
NME1	6.92342	25.3449	1.87214	7.06272e-22	1.33903e-20
PRKAR2B	5.40375	1.61079	-1.74619	4.21934e-20	3.90026e-19
OGN	12.036	1.06972	-3.49205	1.65277e-22	4.35732e-21
PFDN4	5.48425	14.5761	1.41024	4.06752e-14	1.37658e-13
HK2	60.0049	26.969	-1.15378	3.07501e-12	8.54017e-12
CD36	4.46087	0.83708	-2.41389	4.60879e-22	9.41004e-21
B3GNT7	75.9793	8.33452	-3.18843	1.78807e-19	1.46354e-18
GRHL1	0.156009	0.836576	2.42287	4.67986e-21	6.1668e-20
UGT1A1	0.862713	0.118116	-2.86868	2.36338e-17	1.2765e-16
ENPP6	0.565595	0.0560774	-3.33428	1.32585e-24	2.21001e-22
FABP4	11.6063	3.582	-1.69607	2.78095e-18	1.74667e-17
CEL	0.244968	18.408	6.2316	1.16713e-15	4.84047e-15
PAFAH1B3	11.7048	38.0013	1.69895	4.79153e-22	9.67681e-21
AKR1C4	0.0135556	0.723814	5.73865	4.48086e-20	4.12151e-19
MTM1	12.4077	5.51706	-1.16926	7.39564e-19	5.20496e-18
HS6ST3	0.0696342	0.0278955	-1.31977	3.97599e-13	1.20709e-12
ACAN	0.113493	0.947025	3.0608	4.39298e-21	5.87205e-20
CACNA1A	0.174123	0.0791353	-1.13771	1.48202e-13	4.6435e-13
GLA	8.305	18.7047	1.17135	2.60251e-19	2.02321e-18
FFAR4	8.89253	4.06606	-1.12896	3.44711e-09	7.03817e-09
ADA	1.99451	4.7414	1.24928	2.39058e-10	5.45663e-10
MUC12	24.4983	11.4216	-1.10091	2.07311e-07	3.59314e-07
APOC2	0.0427656	0.113094	1.403	2.92597e-05	4.34222e-05
ALDH4A1	2.26265	9.07617	2.00407	8.03937e-19	5.59443e-18
GNG8	1.82118	0.380266	-2.2598	5.84225e-21	7.38429e-20
ALG3	11.7151	25.1894	1.10445	1.86152e-20	1.98776e-19
GPR119	0.181954	0.0149405	-3.60627	3.39598e-31	3.15486e-28
FADS2	1.32692	5.045	1.92677	1.01648e-06	1.67729e-06
ADH1B	19.4396	0.992594	-4.29165	5.56594e-24	4.92453e-22
EXOSC4	10.3961	29.0547	1.48273	8.50165e-20	7.48628e-19
AMPD2	3.97305	8.94704	1.17116	6.4982e-21	8.0491e-20
RPL8	666.436	1420.18	1.09153	2.01998e-15	8.12365e-15
LDHD	35.3912	4.71063	-2.9094	1.28801e-23	7.71977e-22
ACSL6	0.0828802	2.06859	4.64147	5.43828e-11	1.31567e-10
TIMM50	6.17886	12.7089	1.04043	9.47651e-21	1.10046e-19
PDP1	3.07202	7.64736	1.31578	2.31375e-17	1.257e-16
GNMT	0.0911151	0.236051	1.37334	1.50061e-09	3.17625e-09
AGT	3.13853	14.285	2.18634	1.97716e-15	7.96869e-15
PLA2G3	0.0474567	0.91052	4.26201	2.80182e-07	4.81126e-07
GLS2	0.0455234	0.306675	2.75203	2.2122e-21	3.34173e-20
PHGDH	3.49804	12.3777	1.82313	4.76942e-08	8.74786e-08
GNG3	1.38789	0.329574	-2.07422	5.6728e-19	4.10119e-18
CAV1	35.6739	9.75666	-1.87041	3.6787e-16	1.63518e-15
VAMP2	22.5597	10.2633	-1.13626	1.24413e-21	2.06393e-20
ADK	5.77079	12.6347	1.13055	2.21045e-17	1.21151e-16
PLCD4	1.22743	0.527967	-1.21712	3.10281e-06	4.95702e-06
ADCY2	0.259938	0.0680171	-1.9342	9.96261e-13	2.89227e-12
ODC1	36.0957	88.1621	1.28833	5.16673e-19	3.76462e-18
NUP107	2.9588	6.45837	1.12616	4.79974e-21	6.28022e-20
GPT	30.9029	4.10401	-2.91264	6.81527e-23	2.4829e-21
SPHK1	0.866881	3.1633	1.86753	4.85817e-10	1.07843e-09
CA7	58.6376	1.26827	-5.53089	1.17769e-24	2.18814e-22
ABCB1	21.5331	7.64668	-1.49365	7.14711e-12	1.89705e-11
POLR1C	5.86766	15.8186	1.43077	4.83013e-23	1.91258e-21
CCT6A	32.4258	82.3732	1.34503	2.05927e-23	9.56532e-22
HS3ST6	0.866061	0.0457813	-4.24164	1.37359e-18	9.0501e-18
EXOSC7	4.08725	9.58096	1.22904	3.55844e-23	1.53758e-21
CA12	75.3478	16.14	-2.22293	2.16136e-20	2.231e-19
LEP	0.328123	0.118281	-1.47202	9.92567e-08	1.78355e-07
CP	2.03577	0.432103	-2.23612	1.81569e-20	1.96137e-19
DPM1	23.3487	50.4787	1.11234	1.56169e-14	5.62329e-14
UGT1A5	0.0676818	0.00628712	-3.4283	5.19221e-15	1.9608e-14
HS3ST3A1	0.195511	0.415466	1.08748	0.000251394	0.000347021
CA4	184.403	6.4422	-4.83916	1.33877e-23	7.77323e-22
OTC	4.8172	2.14157	-1.16953	2.38965e-12	6.68671e-12
SLC46A1	1.80119	0.818878	-1.13723	1.79267e-06	2.91153e-06
SLCO1B3	0.0143689	1.37437	6.57968	1.04713e-13	3.32577e-13
GART	6.90442	14.8439	1.10428	3.25483e-20	3.18288e-19
GALNT15	1.90858	0.427085	-2.1599	1.90517e-17	1.05666e-16
POLE2	1.32874	3.16208	1.25081	3.5929e-15	1.39366e-14
NEU4	10.4225	1.99719	-2.38366	4.1235e-21	5.59231e-20
ADCY3	3.92252	9.04474	1.2053	1.94927e-17	1.0779e-16
SUCLG2	93.8778	40.4218	-1.21565	1.06089e-20	1.21675e-19
SLC5A6	6.10221	24.7493	2.01999	8.19943e-23	2.76992e-21
EHHADH	9.54444	4.3588	-1.13073	1.38984e-16	6.62134e-16
RAE1	4.31725	12.6464	1.55054	1.68456e-23	8.94263e-22
TM7SF2	3.20326	7.52833	1.23279	4.43286e-16	1.9471e-15
ARSH	0.0300883	0.139232	2.21022	1.86052e-07	3.24892e-07
MAN1A1	29.9395	12.239	-1.29056	3.37793e-20	3.25191e-19
MAT1A	0.12819	1.2324	3.26512	1.64513e-08	3.16097e-08
GCNT3	65.3846	15.7548	-2.05316	2.84023e-20	2.80699e-19
MTHFD1L	1.88412	11.3637	2.59247	1.06961e-24	2.18814e-22
PNLIPRP2	8.38644	2.12798	-1.97858	1.47594e-07	2.61171e-07
PCK1	47.4799	7.05494	-2.75061	4.86619e-19	3.57367e-18
PRDX6	192.741	79.3755	-1.2799	1.32903e-20	1.48755e-19
PAFAH2	16.7881	8.09206	-1.05286	1.14372e-20	1.3037e-19
PEX11A	9.50694	4.20713	-1.17615	9.37581e-20	8.17853e-19
NME1-NME2	0.309446	0.922336	1.5756	1.07365e-11	2.7939e-11
MAOB	13.7151	3.03879	-2.17419	4.63136e-16	2.02472e-15
TPO	0.33214	0.097365	-1.77031	1.04118e-15	4.33749e-15
STXBP1	2.69394	5.97577	1.14941	7.77624e-09	1.54032e-08
CA1	262.319	2.52934	-6.69642	1.63324e-23	8.92517e-22
PIK3CG	1.746	0.541217	-1.68977	1.54426e-18	9.99732e-18
SLC2A1	16.2005	61.1133	1.91545	2.61485e-16	1.19371e-15
EXOSC8	4.5248	11.3607	1.32813	1.64337e-20	1.7961e-19
LDHB	62.9467	136.563	1.11736	3.92875e-10	8.78414e-10
GNG2	4.8575	1.36166	-1.83484	8.75843e-23	2.90592e-21
EIF3B	16.376	40.7639	1.31571	7.98585e-23	2.76992e-21
PAICS	11.497	31.097	1.43552	3.58686e-21	5.01082e-20
POLD2	17.3381	46.1924	1.41371	7.34149e-22	1.37783e-20
LPCAT3	10.0645	4.57928	-1.13608	5.35578e-19	3.88712e-18
POLA2	2.85134	5.84424	1.03537	1.24793e-18	8.3106e-18
CES2	153.119	39.8084	-1.94351	6.41682e-21	8.0491e-20
PLCD3	43.4668	15.3037	-1.50603	6.34629e-17	3.13601e-16
DIO2	0.368789	1.57711	2.09642	3.11716e-14	1.08054e-13
F2	0.0204063	0.271418	3.73343	8.74891e-12	2.29042e-11
ATIC	17.4664	40.3359	1.20748	2.0832e-22	5.02673e-21
PYGM	2.68082	0.217769	-3.6218	7.37031e-21	8.95035e-20
CA2	644.4	25.5081	-4.65893	1.09564e-22	3.45035e-21
GNG7	3.55704	0.626149	-2.5061	2.0049e-23	9.55157e-22
CHPF	15.6451	54.4307	1.79871	1.69189e-21	2.66401e-20
EIF2S2	24.899	63.1852	1.3435	1.7574e-22	4.41251e-21
CHST9	0.0559402	0.00944523	-2.56623	5.35995e-25	2.18814e-22
ACAA2	69.8917	24.091	-1.53663	1.07245e-19	9.22502e-19
B3GNT8	34.244	12.8289	-1.41645	2.88232e-18	1.80315e-17
CUBN	1.88418	0.0642156	-4.87487	3.75331e-07	6.35124e-07
SCARB1	8.31951	17.3375	1.05932	8.18109e-15	3.03402e-14
CHST5	6.63402	1.0974	-2.5958	3.64716e-19	2.74349e-18
GPC2	0.176283	0.542779	1.62247	2.53538e-13	7.79924e-13
EXOSC2	3.60782	8.62867	1.25801	3.80314e-23	1.57027e-21
PLA2G2D	2.32637	0.852038	-1.44909	7.39995e-10	1.60433e-09
GNPDA1	8.7796	19.1867	1.12788	8.35171e-22	1.49207e-20
PDE4C	2.95067	1.42	-1.05515	7.55229e-11	1.7921e-10
SNRPD2	61.9936	126.045	1.02375	1.33504e-17	7.67958e-17
NUP37	4.91578	10.5635	1.1036	2.21577e-20	2.27453e-19
ABCC8	0.208496	0.0481875	-2.11329	5.92427e-20	5.36941e-19
RDH16	0.0462702	0.2272	2.2958	1.87398e-15	7.60232e-15
APOA2	0.191217	1.17317	2.61713	1.85133e-08	3.52798e-08
PRIM1	2.83053	5.84537	1.04622	2.87374e-15	1.13123e-14
SNRPF	9.70679	24.0614	1.30966	6.4982e-21	8.0491e-20
ADCY9	6.30311	2.4853	-1.34264	2.26936e-21	3.37318e-20
TUBB3	0.218478	0.794997	1.86346	5.40397e-12	1.44469e-11
HS6ST2	0.291344	3.94481	3.75916	3.31082e-09	6.78226e-09
GSTP1	145.302	353.476	1.28255	6.91239e-18	4.0902e-17
ABCG2	16.3596	0.648382	-4.65716	1.43411e-23	8.0745e-22
GMPS	4.76488	10.0222	1.07268	5.81847e-22	1.11451e-20
DIS3	3.22815	6.46418	1.00176	3.20297e-18	1.97712e-17
GRPEL2	2.74376	6.46389	1.23625	7.07414e-20	6.28888e-19
CCT4	42.3132	89.3952	1.07909	2.80523e-20	2.78723e-19
BST1	3.38798	1.57216	-1.10768	3.11716e-14	1.08054e-13
SLC16A4	1.1618	2.65558	1.19266	3.80749e-08	7.03912e-08
MOCS1	5.8041	1.81336	-1.67841	2.37388e-22	5.37885e-21
HMOX1	35.1314	11.492	-1.61213	2.39138e-19	1.87476e-18
RPEL1	0.0155461	0.0500574	1.68703	3.08612e-05	4.5653e-05
NIT2	2.85777	6.16392	1.10896	1.79323e-20	1.94843e-19
FABP1	1043.85	172.29	-2.599	2.21223e-21	3.34173e-20
GCG	22.3806	0.708371	-4.9816	1.17292e-24	2.18814e-22
ADRA2A	12.4345	3.75354	-1.72802	1.7685e-14	6.30684e-14
SRD5A2	0.00271329	0.0127156	2.22848	0.00287692	0.00363627
RPS5	166.753	339.825	1.02708	8.76475e-12	2.29042e-11
TUBA1A	46.816	22.9165	-1.03062	0.000553198	0.000739987
TBXAS1	2.73644	5.54429	1.0187	9.7148e-06	1.49174e-05
RPL12	210.212	420.816	1.00135	3.29329e-17	1.72364e-16
ABHD5	8.79332	4.07419	-1.10989	3.23376e-19	2.46243e-18
ENTPD3	1.26709	0.311394	-2.0247	5.8211e-19	4.19209e-18
UGT1A3	0.041722	0.0101667	-2.03696	0.00107283	0.00140375
CA5A	0.00278497	0.0142638	2.35663	4.37669e-07	7.35253e-07
PTGDS	17.9314	7.01986	-1.35298	1.89488e-12	5.35873e-12
UPF3B	4.19572	8.89081	1.0834	1.66058e-16	7.83086e-16
MIF	22.3638	57.4084	1.36009	9.50314e-16	3.99476e-15
TAZ	3.40906	7.40936	1.11998	3.11893e-19	2.38476e-18
GGCT	17.0886	41.6284	1.28453	1.82187e-18	1.16725e-17
SLC25A15	4.23191	8.91016	1.07414	5.22352e-16	2.25705e-15
PABPC1	213.655	464.994	1.12193	3.46255e-20	3.29918e-19
PLD1	5.08162	2.38225	-1.09296	2.42031e-16	1.10762e-15
PRKAA2	0.895227	0.279305	-1.68041	4.15891e-15	1.59325e-14
PHKA1	1.13009	3.30146	1.54667	2.8561e-16	1.29115e-15
RPS15	124.157	258.972	1.06063	2.22898e-13	6.87948e-13
PPARGC1A	3.84138	1.21646	-1.65893	1.54558e-19	1.2763e-18
RRM2	8.3206	26.0815	1.64827	1.56336e-20	1.71877e-19
TGS1	4.76896	10.7609	1.17406	2.10826e-20	2.18835e-19
INHBB	0.622904	3.28997	2.40099	4.86799e-09	9.79927e-09
TUBB6	14.724	7.00858	-1.07098	7.84353e-05	0.000112016
GYG2	2.76664	6.15488	1.1536	1.94398e-07	3.38194e-07
RDH12	0.0594197	0.172373	1.53652	2.89881e-08	5.43491e-08
ACSL4	4.877	10.3905	1.0912	2.0019e-11	5.01893e-11
APOB	11.9608	0.127103	-6.55617	1.86122e-05	2.80466e-05
BGN	18.7597	106.994	2.51182	2.00528e-16	9.36132e-16
FMO4	4.21305	1.43196	-1.55688	8.46376e-21	1.00806e-19
GALNT16	0.586445	0.102112	-2.52185	5.37726e-21	6.89031e-20
POLR3G	0.456715	1.56621	1.77791	4.03939e-17	2.05622e-16
PAPSS2	81.8088	21.4255	-1.93293	4.91732e-22	9.82407e-21
EPHX2	26.8228	10.5993	-1.33949	3.05633e-18	1.89922e-17
SLC25A20	29.0195	11.1972	-1.37389	1.1668e-21	2.00734e-20
BBOX1	0.0214151	0.189905	3.14857	0.00305125	0.00385137
DCN	44.7304	13.9109	-1.68504	9.33961e-18	5.43981e-17
DPYD	4.31405	1.40316	-1.62036	3.87362e-19	2.90209e-18
PDE6G	0.675027	0.287692	-1.23042	1.63788e-11	4.18019e-11
CKB	551.56	215.23	-1.35764	2.10425e-12	5.9059e-12
PDE8A	10.6593	5.21372	-1.03173	3.44396e-16	1.54562e-15
PRPS1	8.72367	18.1866	1.05987	2.78264e-18	1.74667e-17
GCNT4	1.2842	0.310082	-2.05015	6.72193e-19	4.78519e-18
FMO5	10.9857	2.94002	-1.90173	1.24149e-19	1.05328e-18
TIMM8A	2.43997	5.23214	1.10054	2.27887e-18	1.4451e-17
AADAT	1.2023	2.94393	1.29194	1.89488e-12	5.35873e-12
PPARGC1B	3.42353	1.5784	-1.11703	6.91239e-18	4.0902e-17
GSTA2	2.44938	0.0746289	-5.03654	7.51001e-08	1.36133e-07
MUC4	10.3117	4.24426	-1.28069	1.32694e-11	3.4195e-11
DTYMK	9.24547	21.2516	1.20075	6.96728e-19	4.92213e-18
PLA2G16	5.65493	12.928	1.19292	3.59896e-07	6.1179e-07
GSTM2	1.11944	0.452956	-1.30533	5.47951e-18	3.2948e-17
ACACA	3.43576	6.88562	1.00296	5.63857e-16	2.42511e-15
EXOSC5	10.2351	29.4908	1.52674	3.28196e-21	4.69069e-20
PLCE1	7.78921	2.11854	-1.87841	3.79357e-22	8.10167e-21
TRIB3	1.71686	27.9047	4.02266	1.17769e-24	2.18814e-22
RETSAT	97.2394	28.2969	-1.7809	1.58706e-21	2.54204e-20
SLC9A1	28.4894	11.2427	-1.34143	2.73132e-19	2.1145e-18
AKAP5	1.91523	0.712689	-1.42618	2.31375e-17	1.257e-16
ACADM	18.5348	8.29719	-1.15954	8.84301e-19	6.0853e-18
NANP	1.2891	3.659	1.50508	1.23294e-20	1.38836e-19
CA14	0.549477	0.164126	-1.74325	3.60336e-11	8.8325e-11
CCT3	46.8956	101.648	1.11606	1.44374e-22	4.22748e-21
PFDN2	34.485	80.5087	1.22317	5.72827e-21	7.28981e-20
UGT1A6	0.0897033	0.293555	1.7104	8.24136e-05	0.000117517
DGKH	0.955691	2.25295	1.2372	3.70117e-07	6.26872e-07
GNAO1	3.5273	0.383574	-3.20099	3.72596e-21	5.12802e-20
POLR1A	3.54888	7.11016	1.00252	1.16223e-18	7.82402e-18
RPS21	322.823	969.188	1.58603	2.87322e-17	1.52527e-16
NAT2	12.4507	4.279	-1.54088	1.39786e-17	7.99145e-17
MTAP	1.4872	3.21181	1.11079	1.73839e-17	9.78767e-17
SLC16A8	0.101588	0.254259	1.32357	5.35702e-05	7.77605e-05
ELOVL5	7.77517	17.7452	1.19048	6.26989e-11	1.50316e-10
PLD4	0.519929	0.237812	-1.12849	6.3822e-11	1.52418e-10
ST8SIA3	0.0523908	0.00924195	-2.50305	1.79981e-23	9.289e-22
UGT1A9	0.0822196	0.0202882	-2.01884	4.13975e-19	3.07666e-18
SEMA6D	6.5747	0.919601	-2.83785	2.67818e-24	2.9271e-22
GALNT12	35.9403	14.156	-1.34419	2.03103e-20	2.14412e-19
TK1	25.0532	51.2977	1.0339	1.38922e-11	3.56515e-11
EXOSC3	4.03289	8.32044	1.04485	1.66771e-22	4.35732e-21
PKM	75.3392	153.686	1.02851	2.04052e-17	1.12168e-16
GAD1	0.00942267	0.505231	5.74466	3.67758e-21	5.09921e-20
MGAT4C	0.024727	0.00353318	-2.80705	1.7483e-24	2.49873e-22
ST3GAL2	2.11721	4.28835	1.01826	1.21581e-16	5.88275e-16
TEAD4	2.73049	14.6427	2.42295	8.48479e-24	6.14572e-22
PDE2A	2.70685	0.46715	-2.53465	3.12132e-22	6.82284e-21
P4HA3	0.187435	0.685231	1.8702	3.53927e-11	8.68687e-11
NUP155	2.55957	5.89377	1.20329	3.24055e-21	4.6674e-20
FFAR1	0.0280357	0.00809991	-1.79129	2.07879e-12	5.84327e-12
FPGS	9.34333	20.0006	1.09803	9.35831e-21	1.09357e-19
SORD	3.38763	9.75003	1.52513	2.73652e-20	2.73357e-19
PIK3C2G	0.0458192	0.00833055	-2.45947	1.14977e-24	2.18814e-22
FAM153A	0.0253043	0.0105932	-1.25624	2.94906e-07	5.05476e-07
LRP2	0.00109187	0.0147376	3.75463	4.83758e-06	7.59141e-06
SYT5	0.230906	0.0890567	-1.37451	2.3309e-17	1.26263e-16
INHA	0.020057	0.183163	3.19095	0.000206005	0.000287139
POLD1	5.06214	10.678	1.07683	7.1823e-17	3.53035e-16
ADH6	4.78848	2.07877	-1.20384	1.31443e-13	4.13933e-13
PLA2G2A	291.752	132.707	-1.13649	0.000762956	0.00100967
SCLY	0.175002	0.524128	1.58254	1.50169e-22	4.22748e-21
GNG4	1.292	9.49348	2.87733	0.000103867	0.000147317
PNPLA3	0.0406625	0.51734	3.66934	1.55665e-09	3.28666e-09
PLA2G2C	0.122053	0.0158369	-2.94615	8.43491e-10	1.82022e-09
PDE1A	1.27314	0.50321	-1.33916	3.25428e-12	9.01112e-12
GSTM5	1.30219	0.18483	-2.81667	1.09606e-23	7.11658e-22
CACNB2	1.40813	0.595703	-1.24111	2.77675e-17	1.47828e-16
F7	0.0492634	0.737302	3.90367	1.34037e-08	2.61324e-08
SLC25A2	0.0145851	0.0601577	2.04425	0.000436946	0.000590863
ENPP1	2.6444	1.27516	-1.05226	1.00681e-11	2.62363e-11
ACOX1	34.8203	13.135	-1.40651	8.98971e-17	4.38396e-16
INHBE	0.0919821	0.238038	1.37177	3.53925e-11	8.68687e-11
CTPS1	3.52306	9.12555	1.37308	6.7353e-20	6.01644e-19
GRP	0.340826	1.8426	2.43464	3.53242e-09	7.18865e-09
KCNJ11	0.521359	1.54373	1.56608	7.87088e-14	2.5522e-13
PDE1C	0.337953	0.130813	-1.36932	4.11353e-19	3.06945e-18
SLCO1A2	0.00192073	0.04509	4.55308	0.000158018	0.00022175
HPSE2	1.25865	0.15756	-2.9979	2.60254e-24	2.9271e-22
MTHFD2	6.96017	20.9874	1.59233	2.54507e-21	3.72341e-20
PLIN1	2.44619	0.737293	-1.73023	3.19652e-15	1.25298e-14
SLCO1B1	0.00120972	0.0901648	6.21982	1.11983e-07	2.00448e-07
UGT2B17	267.117	18.2487	-3.87161	1.31278e-11	3.3877e-11
SHMT2	13.9726	40.85	1.54774	8.99245e-23	2.93122e-21
GCKR	0.0171952	0.0636722	1.88865	2.04266e-06	3.30598e-06
MGAT4A	14.3305	6.67504	-1.10224	5.41613e-18	3.26726e-17
TSTA3	22.2123	55.1368	1.31165	3.6787e-16	1.63518e-15
UGT1A10	16.1469	1.35785	-3.57186	1.11077e-23	7.11658e-22
PDE5A	6.74725	2.25126	-1.58357	1.99428e-19	1.61806e-18
PSMA8	0.0479948	0.0121648	-1.98016	5.92491e-12	1.58168e-11
CA9	0.623579	29.717	5.57457	1.38831e-18	9.11476e-18
CPT1A	49.7551	23.2976	-1.09466	1.04447e-18	7.05682e-18
ENOPH1	13.74	30.8008	1.16459	1.48212e-22	4.22748e-21
SRM	17.5796	51.676	1.5556	1.15391e-19	9.88005e-19
ADH1C	231.756	14.7212	-3.97663	3.81601e-24	3.73165e-22
SLC2A5	2.45818	0.87102	-1.49682	8.19524e-14	2.64813e-13
ACAT1	23.2563	10.6005	-1.13348	1.41473e-20	1.56463e-19
PTGS1	17.8452	2.71434	-2.71686	2.19498e-22	5.16237e-21
PDE7A	1.7866	3.69999	1.0503	1.69673e-14	6.06675e-14
HAGHL	0.214121	2.60962	3.60734	1.71197e-22	4.35732e-21
KIFC3	0.900592	2.09657	1.21908	3.19342e-12	8.85577e-12
WDR77	7.75732	22.5605	1.54017	1.50169e-22	4.22748e-21
EIF2S3	38.7185	86.9814	1.16768	7.46365e-21	9.00484e-20
ANPEP	369.948	25.2186	-3.87476	2.81779e-21	4.0902e-20
DGAT2	1.17132	4.75852	2.02238	1.0079e-18	6.85961e-18
NSDHL	10.5627	24.11	1.19065	2.57193e-20	2.59709e-19
NUP205	5.87266	11.9307	1.02259	4.11646e-20	3.86282e-19
TYRP1	0.672279	0.267543	-1.32929	5.79736e-10	1.27323e-09
CKMT2	0.537653	7.13959	3.73109	0.000123606	0.000174913
GGT6	69.6756	22.0679	-1.6587	1.1875e-20	1.34535e-19
ST6GALNAC3	0.621771	0.280806	-1.14681	8.19524e-14	2.64813e-13
PDK4	33.6964	4.17056	-3.01428	7.2156e-24	5.58608e-22
LYVE1	13.4855	0.746292	-4.17552	2.98682e-24	3.08306e-22
UGT2B11	0.0402985	0.0197177	-1.03123	3.90868e-11	9.56828e-11
PLCD1	19.0595	4.22405	-2.17381	6.99783e-23	2.50038e-21
GSTA1	26.124	1.28434	-4.34628	3.15286e-17	1.66421e-16
MOCS3	2.24708	5.09174	1.1801	2.8561e-16	1.29115e-15
MUC6	0.0244661	3.16022	7.01309	6.48358e-07	1.08115e-06
TRMT11	3.02482	6.74417	1.15679	2.66947e-20	2.68101e-19

## Sheet: Diff LncRNA
Gene	Normal	Tumor	logFC	pValue	fdr
CLDN10-AS1	0.00468216	0.33029	6.14042	1.53332e-12	6.94856e-12
ID2-AS1	1.03826	0.440253	-1.23777	4.90125e-13	2.37586e-12
LINC01549	0.0184266	0.273843	3.89348	5.05632e-07	1.13154e-06
LINC00922	0.00923007	0.0630445	2.77196	3.13264e-09	9.33265e-09
LINC02289	0.0674185	0.0222508	-1.59929	6.20206e-13	2.95268e-12
LINC02320	0.135292	1.20677	3.157	1.52753e-18	1.71998e-17
LINC02554	0.0402888	0.0075689	-2.41222	1.72615e-19	2.5438e-18
NGF-AS1	0.0167048	0.00703787	-1.24705	2.84355e-11	1.111e-10
LINC00299	0.033369	0.0786546	1.23703	7.33148e-05	0.00012481
LINC00513	0.649625	2.29557	1.82117	7.89986e-09	2.24588e-08
SNHG11	2.02257	5.47239	1.43598	3.96788e-19	5.40387e-18
LINC00592	0.00192502	0.0399628	4.37571	2.06291e-08	5.56598e-08
TRHDE-AS1	0.0400734	0.00935593	-2.09869	3.5244e-20	6.07216e-19
LINC01126	0.124556	0.257057	1.04529	0.00065012	0.000984822
MANEA-DT	0.0854192	0.191173	1.16225	0.00115626	0.00168547
LINC02269	0.0698152	0.0158301	-2.14087	1.46365e-07	3.52954e-07
FRMD6-AS2	0.240328	0.0261299	-3.20123	5.79272e-25	5.52239e-23
LINC00880	0.0317899	0.0898329	1.49867	9.089e-11	3.2988e-10
ERICD	0.1292	0.308794	1.25703	2.38104e-12	1.05742e-11
BNC2-AS1	0.385706	0.168637	-1.19358	7.16406e-10	2.297e-09
LINC01605	0.191514	1.91004	3.31808	8.56968e-22	2.78515e-20
LINC01705	0.00569788	1.18527	7.70058	7.86054e-19	9.60733e-18
IFNG-AS1	0.196572	0.0759342	-1.37224	2.98164e-08	7.92518e-08
LINC01315	1.03385	4.44012	2.10257	2.33311e-18	2.52753e-17
LINC01159	0.00640835	0.00220094	-1.54183	3.18943e-17	2.78102e-16
FAM201A	0.481604	1.10906	1.20342	1.49749e-10	5.31367e-10
LINC01169	0.0065887	0.594671	6.49595	4.54641e-10	1.49801e-09
LINC01252	0.056663	0.1435	1.34058	0.000154829	0.000253324
TRDN-AS1	0.0117726	0.00237575	-2.30897	1.41166e-19	2.14753e-18
LINC00184	0.00561586	0.0291816	2.37748	4.08462e-05	7.17568e-05
LINC00954	0.0902413	0.247122	1.45337	0.00271848	0.00378154
MLIP-AS1	0.0111615	0.00257938	-2.11344	6.72644e-34	4.80941e-31
LINC00484	0.262458	0.0704962	-1.89647	1.91045e-20	3.6426e-19
LINC01914	0.0568698	0.146287	1.36306	0.00927892	0.0119972
SLC14A2-AS1	0.0298342	0.00894978	-1.73704	4.14972e-10	1.38002e-09
IBA57-DT	0.135003	0.318018	1.23612	3.76141e-05	6.64052e-05
MKX-AS1	0.0521293	0.0130106	-2.0024	9.77518e-08	2.41843e-07
LINC02490	1.76796	0.0842507	-4.39125	1.10774e-21	3.37035e-20
LINC01342	0.205643	0.492131	1.2589	7.23845e-07	1.59737e-06
LRP1-AS	0.0610814	0.167232	1.45304	5.71787e-06	1.11246e-05
LINC01975	0.492711	0.0838464	-2.55492	5.91224e-21	1.40908e-19
LY86-AS1	0.016002	0.00711593	-1.16913	2.39358e-13	1.20948e-12
LINC02345	0.0130544	0.169282	3.69682	6.21508e-13	2.95268e-12
LINC00624	0.041214	0.161328	1.96879	2.04407e-06	4.25476e-06
LINC02511	0.0213115	0.00610056	-1.80462	7.7052e-18	7.54688e-17
LINC00941	0.0246763	0.565923	4.51941	3.3732e-13	1.66909e-12
RB1-DT	0.0473047	0.105921	1.16294	0.000170803	0.000278504
LINC02038	4.13506	1.1805	-1.80851	3.64753e-19	5.01536e-18
SENCR	0.423718	0.188911	-1.1654	1.60343e-16	1.22615e-15
HAGLR	9.1146	2.20593	-2.04679	1.81571e-20	3.55681e-19
MIR4713HG	0.123193	0.533052	2.11335	1.50435e-12	6.85103e-12
ADAMTS9-AS1	0.570416	0.0960751	-2.56978	1.70779e-15	1.11513e-14
HOTAIR	0.0240234	0.29169	3.60192	0.00229457	0.0032169
LINC02331	0.00311783	0.181168	5.86064	6.63225e-11	2.45703e-10
PCAT6	1.08949	2.45954	1.17474	3.37945e-12	1.4557e-11
KBTBD11-OT1	1.63413	0.672613	-1.28068	1.44796e-15	9.54186e-15
RBPMS-AS1	0.214946	0.665791	1.63109	6.85022e-11	2.53122e-10
PCAT18	0.176122	0.0232063	-2.92399	3.45006e-24	2.34933e-22
PCAT1	0.0256185	0.146758	2.51818	4.65315e-16	3.34372e-15
HOXC-AS2	0.0136866	0.089093	2.70255	0.00575872	0.00764621
LINC01644	0.191109	0.0548585	-1.80061	7.00709e-13	3.2961e-12
LINC00658	0.00482918	0.0745196	3.94777	2.25425e-06	4.65163e-06
LINC02561	0.0500237	0.174152	1.79967	0.000233958	0.000373324
PTOV1-AS2	1.26695	2.77709	1.13221	2.03866e-11	8.12057e-11
LINC00836	0.0198775	0.00194064	-3.35653	2.26134e-31	8.08428e-29
ODF2-AS1	0.0628643	0.241534	1.94192	0.000247189	0.000393192
LINC01016	0.0590736	0.0174723	-1.75744	1.69663e-17	1.57544e-16
LINC02132	0.132314	0.0303438	-2.12449	6.23376e-16	4.34843e-15
RERG-IT1	0.183355	0.0582613	-1.65403	2.08471e-11	8.28094e-11
LINC01910	0.00994871	0.0316633	1.67023	0.00190696	0.00271069
LINC00858	0.00741435	0.631445	6.41219	2.44203e-16	1.82832e-15
LINC02202	0.145016	0.0697674	-1.05559	1.73629e-09	5.29402e-09
INHBA-AS1	0.00501409	0.040599	3.01739	1.28596e-09	3.98899e-09
LINC02223	0.00288685	0.143098	5.63136	6.73324e-12	2.82464e-11
BLACAT1	0.0459608	2.19055	5.57474	1.23695e-23	6.55292e-22
HID1-AS1	0.188119	0.0730871	-1.36395	6.58796e-13	3.11947e-12
KRT7-AS	0.0102759	0.160727	3.96728	3.04034e-15	1.94964e-14
LINC00867	0.0230918	0.0680652	1.55954	0.00159839	0.00229488
LINC01269	0.0425216	0.333113	2.96974	2.62547e-09	7.8709e-09
INO80-AS1	0.0254903	0.109569	2.10382	0.00832058	0.0108069
MIR503HG	0.100522	0.963445	3.2607	9.32939e-19	1.10256e-17
CLMAT3	0.0113747	0.175556	3.94803	2.70023e-07	6.2684e-07
LINC02036	0.00941117	0.0453365	2.26823	0.000601837	0.000917513
THOC7-AS1	0.0191752	0.181985	3.2465	0.0348854	0.0423122
HAND2-AS1	1.71905	0.0921647	-4.22126	2.16211e-19	3.09181e-18
CCDC144NL-AS1	0.0370696	0.0999697	1.43125	6.13399e-05	0.000106065
RDH10-AS1	0.0410849	0.175983	2.09876	0.000140557	0.00023103
MIR122HG	0.00803711	0.00250839	-1.67991	7.29601e-13	3.42075e-12
LINC00265	1.03009	2.33292	1.17936	3.35331e-11	1.29601e-10
SMARCA5-AS1	0.0194314	0.0626414	1.68872	0.00704592	0.00923525
KCNH1-IT1	0.0386419	0.0141407	-1.45031	3.26236e-09	9.6989e-09
MIR17HG	0.159193	1.43131	3.16848	6.18274e-19	7.96515e-18
LINC02587	0.141848	0.0697064	-1.02498	6.28254e-10	2.03259e-09
MEF2C-AS1	0.141833	0.025271	-2.48864	2.6962e-21	7.01011e-20
TH2LCRR	0.0980902	0.248867	1.34319	0.0386151	0.0464811
LINC01561	0.0376038	0.101761	1.43624	0.000477558	0.000737482
LINC01894	0.0665266	0.0202818	-1.71375	6.46443e-10	2.08201e-09
LINC01018	0.145105	0.0484329	-1.58304	6.29868e-10	2.03321e-09
LIFR-AS1	0.100371	0.0235598	-2.09095	2.90339e-17	2.57879e-16
ZNF433-AS1	0.373174	0.759406	1.02502	2.66394e-13	1.33664e-12
GK-AS1	0.252217	0.724026	1.52137	0.000359585	0.000566307
FAM138B	0.0118877	0.00340724	-1.8028	1.19872e-11	4.86981e-11
LINC02323	0.376909	0.835634	1.14865	5.77209e-07	1.28369e-06
MIR22HG	11.8414	3.74438	-1.66104	1.99758e-21	5.49335e-20
LINC00106	0.902349	2.37383	1.39546	2.22046e-08	5.95734e-08
SYNPR-AS1	0.946937	1.89433	1.00035	1.12305e-07	2.75937e-07
KLF7-IT1	0.0618022	0.365312	2.5634	0.00292068	0.00403924
CHL1-AS2	0.252693	0.0335767	-2.91185	2.32874e-21	6.28319e-20
GATA2-AS1	0.25883	1.88048	2.86102	3.83613e-13	1.88511e-12
LINC01943	0.164642	0.393775	1.25804	1.23478e-08	3.42197e-08
LINC01996	0.00916133	0.333445	5.18575	3.76236e-13	1.85523e-12
AOAH-IT1	0.0557418	0.32491	2.54321	0.00125503	0.00181465
DDX11-AS1	0.118618	0.394966	1.73541	8.33191e-19	1.00123e-17
LEMD1-AS1	0.00378299	0.0610148	4.01156	2.35035e-09	7.0758e-09
LINC01819	0.256139	3.57441	3.80271	0.00045555	0.000708677
PLS3-AS1	0.0281953	0.101313	1.8453	8.20786e-06	1.57336e-05
FEZF1-AS1	0.0023246	1.46378	9.2985	3.34916e-20	5.8406e-19
LINC01764	0.00896671	0.0489638	2.44906	2.73854e-05	4.91356e-05
LINC02447	0.143793	0.0549334	-1.38823	1.27276e-15	8.42615e-15
ZDHHC20-IT1	0.119871	0.560746	2.22586	3.18211e-10	1.0783e-09
LINC01748	0.0768691	1.36751	4.153	1.1633e-14	6.93133e-14
GCC2-AS1	0.141719	0.32585	1.20117	4.27113e-11	1.62872e-10
LINC01641	0.00592195	0.0461482	2.96213	0.0136336	0.0172531
MIR137HG	0.00858673	0.00261847	-1.71339	7.43592e-17	6.00755e-16
SP2-AS1	0.363992	0.74261	1.0287	8.90115e-10	2.82859e-09
LINC01694	0.0318666	0.266863	3.06599	8.93808e-07	1.96034e-06
DIO3OS	1.46545	3.12318	1.09168	0.00616606	0.00814923
TMEM147-AS1	0.633824	2.31451	1.86855	8.89993e-21	1.95269e-19
LINC02012	1.50302	0.634743	-1.24362	2.71982e-10	9.3047e-10
ZKSCAN2-DT	0.427589	1.04245	1.28568	9.43639e-10	2.98541e-09
LINC00524	0.0150637	0.280431	4.2185	1.32549e-06	2.85267e-06
LINC01778	0.285178	0.0966773	-1.56061	0.000957187	0.00141989
OSBPL10-AS1	0.00428632	0.0972292	4.50358	0.0010545	0.00155138
LINC02232	0.00692437	0.00150547	-2.20147	1.33648e-23	6.72418e-22
SNHG7	3.9189	10.291	1.39286	7.5125e-17	6.03532e-16
ADD3-AS1	0.103248	0.344838	1.7398	2.71984e-10	9.3047e-10
LINC02285	0.202196	0.0903673	-1.16189	6.37654e-08	1.63121e-07
LINC01600	0.00974543	0.0255284	1.3893	0.00308947	0.00426032
LINC00114	0.248349	0.792193	1.67348	4.52873e-06	8.89587e-06
LINC00545	0.0145803	0.194798	3.73989	6.93735e-05	0.000118665
LINC00939	0.00761966	0.0340656	2.16052	0.0173652	0.0217446
TTC3-AS1	0.0366308	0.14437	1.97865	0.000631417	0.000959539
TBL1XR1-AS1	0.00977923	0.267059	4.77129	8.76219e-06	1.66843e-05
RTCA-AS1	0.985767	0.46077	-1.0972	2.81058e-13	1.40529e-12
JAZF1-AS1	0.0504699	0.0100069	-2.33443	1.96208e-14	1.14056e-13
LINC02126	0.021119	0.0677535	1.68175	0.00370284	0.00508163
LINC01625	0.0341934	0.00685779	-2.3179	5.58331e-14	3.03579e-13
C2-AS1	0.0277604	0.301337	3.44028	4.16468e-15	2.60065e-14
LINC01138	0.404717	0.897922	1.14968	1.72127e-13	8.79079e-13
SEMA6A-AS2	0.466269	0.0889519	-2.39007	2.52203e-21	6.67871e-20
CADM3-AS1	0.179663	0.0484452	-1.89087	6.2936e-17	5.17233e-16
LINC02541	0.697427	0.216214	-1.68958	7.08727e-08	1.80335e-07
PVT1	0.3903	3.04205	2.96239	1.04057e-24	8.26678e-23
MELTF-AS1	0.560734	2.28237	2.02514	3.54165e-21	8.88519e-20
MCPH1-AS1	0.393836	0.16444	-1.26003	6.59796e-18	6.55214e-17
LINC01952	0.0381619	0.133746	1.80929	0.000126414	0.000208985
LINC01545	0.0484858	0.153304	1.66076	1.09334e-05	2.05991e-05
ADAMTS9-AS2	0.188762	0.0440912	-2.09801	1.74331e-19	2.5438e-18
SLCO4A1-AS1	0.565406	7.63977	3.75617	9.12626e-18	8.87793e-17
SNHG15	2.19746	8.73876	1.99159	6.56407e-24	4.07302e-22
LINC00163	0.0365267	0.00886133	-2.04336	9.59903e-13	4.45669e-12
SLC16A1-AS1	0.116493	0.484903	2.05745	3.25608e-17	2.82194e-16
LINC01664	0.0172852	0.0349857	1.01722	0.0331885	0.0402882
GAS5	23.5676	60.5548	1.36144	1.246e-17	1.17999e-16
SNHG1	4.08261	15.5193	1.92649	1.08132e-22	3.96485e-21
HM13-IT1	0.532527	1.64253	1.62499	7.21313e-12	2.99848e-11
LINC02097	0.0241957	0.0884323	1.86982	0.00110759	0.00162115
SNHG4	0.937045	3.66275	1.96674	2.25222e-18	2.47744e-17
LINC00622	0.117771	0.270388	1.19905	0.0039212	0.0053505
LINC00571	0.09723	0.234648	1.27103	0.000221294	0.000355562
UCA1	0.649686	13.4938	4.37641	2.42031e-16	1.8216e-15
LINC01614	0.0159581	0.826754	5.69509	5.57553e-16	3.90833e-15
DPP10-AS1	3.64755	0.786819	-2.21283	1.19754e-17	1.14166e-16
LINC00698	0.00284339	0.0715755	4.65378	5.42371e-13	2.62024e-12
EPB41L4A-DT	0.629558	0.216202	-1.54196	2.27598e-18	2.48447e-17
LINC00461	0.0539024	0.0110379	-2.28788	5.04585e-16	3.58983e-15
MRPL23-AS1	0.0100297	0.161767	4.01157	2.44736e-05	4.41884e-05
SH3TC2-DT	0.00646878	0.0593398	3.19743	2.68282e-11	1.05397e-10
LINC01121	0.00700288	0.0354487	2.33971	0.00147364	0.00212215
DLEU7-AS1	0.0281226	0.253928	3.17462	1.99232e-14	1.15281e-13
LINC01473	0.193896	0.835224	2.10688	1.63331e-10	5.767e-10
RNASEH1-AS1	2.80108	5.84442	1.06108	3.52052e-16	2.58172e-15
PROX1-AS1	0.0317538	0.146315	2.20407	8.95767e-13	4.1861e-12
MINCR	1.4964	4.11232	1.45845	3.86037e-17	3.24725e-16
LINC02147	0.0814327	0.0131596	-2.62949	1.53033e-27	1.82364e-25
LINC00955	0.544975	0.0655637	-3.05522	5.51801e-10	1.79335e-09
FRGCA	0.0455852	0.486183	3.41486	4.24601e-10	1.40877e-09
LINC02100	0.116074	0.483081	2.05722	1.26321e-06	2.72869e-06
MACC1-AS1	0.014302	0.606909	5.40719	0.00194743	0.00276272
RFPL1S	0.0453864	0.0161671	-1.4892	3.56131e-15	2.26341e-14
OSTN-AS1	0.443064	0.0693504	-2.67554	3.02741e-17	2.67235e-16
LINC02474	0.00165139	0.695145	8.71749	4.80372e-10	1.57915e-09
MMP25-AS1	0.371158	0.971753	1.38856	5.53601e-11	2.07782e-10
LINC02086	6.62522	14.0477	1.0843	2.96551e-06	6.04085e-06
LINC01270	0.049663	0.182481	1.8775	1.29481e-13	6.70861e-13
TSPEAR-AS1	0.0568197	0.28713	2.33724	4.61002e-08	1.21183e-07
KLHL7-DT	0.0982611	0.235092	1.25853	0.000944542	0.00140405
GK-IT1	0.0627294	0.306243	2.28746	7.92547e-05	0.000134059
SNHG3	3.5577	10.9002	1.61534	8.33191e-19	1.00123e-17
LINC01273	0.151067	0.547546	1.8578	8.91558e-11	3.25646e-10
UNC5B-AS1	0.176274	0.62649	1.82947	0.020594	0.0254973
FALEC	0.111448	0.308792	1.47027	2.78299e-06	5.70154e-06
LINC02158	0.151908	0.0695317	-1.12745	2.95221e-12	1.29499e-11
PWRN1	0.0250661	0.0104908	-1.25661	3.25216e-16	2.39721e-15
LINC00621	0.0654822	0.0172156	-1.92739	1.581e-14	9.34225e-14
ZFAS1	17.7118	68.1798	1.94463	2.0832e-22	6.92784e-21
MIRLET7BHG	0.207636	0.539178	1.37671	5.70485e-08	1.46462e-07
ABCA9-AS1	0.00399303	0.104185	4.70552	1.50032e-07	3.61188e-07
LINC01475	0.55182	0.114273	-2.27171	1.12074e-18	1.30297e-17
LINC02031	0.173385	0.0229512	-2.91734	5.77979e-23	2.50458e-21
MIR3142HG	0.51257	1.74174	1.76471	6.61808e-08	1.68696e-07
LINC-PINT	0.285578	1.21441	2.0883	1.53237e-17	1.44164e-16
LINC01572	0.0501274	0.205899	2.03827	9.50554e-17	7.46864e-16
LINC01351	0.703458	0.0983055	-2.83912	7.86861e-29	1.60745e-26
MRGPRF-AS1	0.120045	0.0230089	-2.3833	1.71477e-13	8.78898e-13
PKP4-AS1	0.021075	0.101381	2.26618	3.79683e-10	1.26561e-09
NCAM1-AS1	0.0497597	0.0148622	-1.74334	3.19306e-12	1.38802e-11
LINC01990	0.04545	0.0144555	-1.65266	9.57187e-08	2.37635e-07
LMO7-AS1	0.079519	0.746907	3.23156	2.42441e-17	2.16681e-16
MIR9-3HG	0.0978725	0.0449598	-1.12227	8.932e-14	4.73065e-13
LINC01537	0.179169	0.0364067	-2.29904	1.63333e-19	2.43297e-18
HS1BP3-IT1	0.136246	0.349156	1.35766	2.59987e-05	4.6765e-05
VPS13A-AS1	0.0390676	0.0172985	-1.17532	1.32659e-06	2.85267e-06
MHENCR	2.29484	9.00159	1.97179	8.50165e-20	1.35082e-18
LINC00862	0.00758933	0.0516458	2.7666	1.66599e-07	3.96926e-07
RBMS3-AS3	0.306474	0.0708861	-2.11219	2.04101e-20	3.77391e-19
LINC00640	0.0576227	0.0168094	-1.77737	2.7267e-14	1.54118e-13
FOXD3-AS1	0.420697	0.0757912	-2.47268	3.69726e-18	3.85919e-17
YEATS2-AS1	0.116193	0.310846	1.41967	1.73598e-10	6.11441e-10
MRTFA-AS1	0.0144417	0.189092	3.71078	0.02079	0.0257178
EXTL3-AS1	0.0210036	0.113346	2.43203	1.06194e-13	5.56256e-13
LINC01585	0.0176969	0.0432132	1.28797	0.0262242	0.0320792
KCNMB2-AS1	0.0283557	0.564647	4.31564	2.75144e-08	7.36809e-08
DEPDC1-AS1	0.0290366	0.0632039	1.12214	0.00480564	0.00645265
MIR3150BHG	0.49645	0.0969778	-2.35592	1.11782e-15	7.50461e-15
SLC12A5-AS1	0.0287073	0.127147	2.14701	6.28057e-08	1.60954e-07
FOCAD-AS1	0.0817684	0.302889	1.88917	1.35398e-07	3.28724e-07
ISPD-AS1	0.00786502	0.0373546	2.24777	0.0112172	0.0143732
LINC00896	0.120499	0.525251	2.12399	4.44421e-13	2.17645e-12
LINC02254	0.00575957	0.17572	4.93117	5.63468e-08	1.45182e-07
LINC00471	0.121127	0.290019	1.25963	2.91078e-07	6.72442e-07
LACTB2-AS1	0.0258006	0.0900275	1.80296	2.76081e-06	5.66422e-06
AQP4-AS1	0.00643987	0.00321709	-1.00127	3.32258e-13	1.64976e-12
LINC01424	0.0691242	0.219541	1.66723	1.00585e-09	3.16821e-09
DIAPH2-AS1	0.0229918	0.317395	3.78708	2.19022e-08	5.88725e-08
LINC01160	0.234749	0.097476	-1.268	7.32163e-06	1.41486e-05
LINC02441	14.8349	3.2613	-2.18547	2.46433e-20	4.40498e-19
GAS6-AS1	0.209626	2.72288	3.69924	1.3085e-18	1.49693e-17
LINC01615	0.027336	0.276358	3.33766	1.87292e-15	1.2174e-14
LINC01010	0.0118745	0.0462635	1.962	0.00635653	0.00837773
STAM-AS1	0.0719414	0.189268	1.39553	1.20035e-09	3.75601e-09
LINC02389	0.00541996	0.0200319	1.88594	0.00235588	0.00329639
LINC00488	0.109296	0.0227423	-2.26479	2.88571e-11	1.12441e-10
LINC01191	0.0263758	0.0686537	1.38012	0.00104	0.00153161
LINC00885	0.00885748	0.0489052	2.46502	4.52194e-05	7.91477e-05
B3GALT5-AS1	3.99348	0.224476	-4.15301	2.86975e-18	3.08552e-17
LINC02308	0.100039	0.0496495	-1.01071	5.2482e-08	1.36702e-07
LINC02261	0.0249721	0.00749018	-1.73725	2.0585e-20	3.77391e-19
LINC00460	0.0131137	1.86981	7.15568	6.4432e-23	2.6019e-21
LINC00582	0.779176	0.158152	-2.30064	4.71896e-18	4.75219e-17
DARS-AS1	0.0724215	0.156125	1.10821	1.35647e-07	3.28771e-07
LINC01013	0.115286	0.0245524	-2.23128	7.71271e-21	1.74917e-19
LINC01915	0.388399	0.174312	-1.15587	5.6624e-13	2.71719e-12
LINC02023	1.08654	0.0886233	-3.61592	3.31519e-21	8.46557e-20
FGF13-AS1	0.0909584	0.0382957	-1.24803	8.94956e-11	3.25646e-10
LINC02544	0.0198771	0.319414	4.00625	3.11176e-07	7.14257e-07
LINC00702	0.360691	0.132783	-1.44169	2.99077e-14	1.67063e-13
LINC01356	0.0896283	0.590207	2.7192	1.75841e-18	1.94925e-17
LINC01719	0.10324	0.244599	1.24442	2.83332e-07	6.56669e-07
LINC00892	0.297016	0.125341	-1.24468	6.73569e-12	2.82464e-11
IGFL2-AS1	0.00779662	0.687951	6.46331	4.60073e-14	2.52071e-13
LINC01594	0.035573	0.798036	4.4876	1.27102e-15	8.42615e-15
C5orf66-AS1	0.915658	0.32388	-1.49935	7.87526e-15	4.73795e-14
LINC01781	0.590606	0.131821	-2.16362	5.53167e-16	3.89669e-15
CATIP-AS1	0.0800317	0.193717	1.27531	2.50971e-05	4.5257e-05
RASGRF2-AS1	0.0284512	0.0591051	1.05479	0.0121337	0.0154508
FIRRE	0.0110988	0.653017	5.87864	8.79214e-19	1.04773e-17
EIPR1-IT1	0.0164098	0.21296	3.69795	1.05371e-08	2.94298e-08
MIR3945HG	0.0431242	0.117459	1.44558	0.0290484	0.0354733
MNX1-AS1	1.09058	4.45662	2.03086	5.39861e-20	8.97676e-19
SMG7-AS1	0.0942429	0.213192	1.17769	4.27576e-12	1.81974e-11
FENDRR	5.71121	1.71227	-1.73789	7.57418e-19	9.33713e-18
LINC00887	0.00642834	0.0373636	2.53912	1.26711e-07	3.09737e-07
LINC01876	0.153736	0.651216	2.08268	0.000194968	0.000315746
LINC01394	0.238587	0.0707104	-1.75452	7.0278e-14	3.79236e-13
DBET	0.00900507	0.0731697	3.02244	0.000103373	0.000173299
SLC2A1-AS1	0.0747503	0.222164	1.57147	2.69648e-07	6.2684e-07
VSTM2A-OT1	0.0518886	0.00428951	-3.59653	8.33224e-45	1.19151e-41
LINC02033	0.228773	0.0557792	-2.03612	4.91024e-19	6.50152e-18
LINC02397	0.0503946	0.0149108	-1.75691	1.61355e-14	9.49536e-14
MYB-AS1	0.0954928	0.396436	2.05362	0.00593476	0.00785806
C9orf41-AS1	0.0940739	0.328547	1.80423	0.00470794	0.0063274
LINC01267	0.00584557	0.0600999	3.36195	1.77078e-07	4.19936e-07
LINC02594	0.0395119	0.127884	1.69447	0.000377675	0.000592838
TM4SF19-AS1	0.0610266	0.134964	1.14506	1.33771e-06	2.87226e-06
LINC01133	30.5929	10.6854	-1.51756	3.29329e-17	2.83699e-16
CERS3-AS1	0.0566546	0.0108315	-2.38696	1.27158e-15	8.42615e-15
LINC01081	0.408477	0.134079	-1.60717	1.1666e-17	1.11962e-16
HDAC2-AS2	0.065895	0.145598	1.14375	3.34083e-10	1.12674e-09
CHL1-AS1	0.0213584	0.00880022	-1.27919	6.60165e-12	2.78477e-11
FILNC1	0.025023	0.0102245	-1.29123	4.26617e-10	1.41218e-09
INE1	0.871895	1.75825	1.01191	3.50689e-06	7.08313e-06
LINC01749	0.00337843	0.0269927	2.99814	0.000654258	0.000988994
LINC01136	0.0206475	0.0423889	1.03772	0.00121218	0.00175802
LINC01762	0.0421802	0.105514	1.3228	0.000180592	0.000293129
MIR31HG	0.0357695	0.268741	2.90942	1.47332e-08	4.03612e-08
LINC01788	0.0141059	0.00437632	-1.6885	9.89861e-14	5.20405e-13
LINC02351	0.0927088	0.0335641	-1.46579	5.62857e-07	1.25763e-06
LINC02198	0.0161608	0.0647686	2.00279	0.000377151	0.000592666
MAFTRR	0.178173	0.0816267	-1.12617	3.60709e-11	1.38288e-10
LINC01505	0.0494686	0.00928337	-2.41379	6.21305e-20	9.98277e-19
LINC01730	0.0540579	0.550659	3.34858	1.0592e-16	8.27683e-16
LINC02519	0.0164947	0.0592456	1.8447	2.88296e-05	5.15329e-05
EVX1-AS	0.0168491	0.516571	4.93822	5.33388e-11	2.01252e-10
RNF219-AS1	0.0048642	0.0130266	1.42119	0.00269518	0.00375279
LINC01352	0.21696	0.0558796	-1.95704	1.13616e-18	1.31025e-17
ITGB1-DT	0.0816143	0.214668	1.39522	1.53176e-08	4.18819e-08
GAS8-AS1	0.0707265	0.320245	2.17885	8.37001e-07	1.8414e-06
DCUN1D2-AS	0.138195	0.364934	1.40093	0.0012498	0.00180892
LINC01502	0.0713576	0.0320695	-1.15386	0.00846672	0.0109768
IGFBP7-AS1	0.0335243	0.285465	3.09003	0.0010623	0.00155914
ANKRD10-IT1	4.30288	11.4626	1.41356	4.01215e-06	7.96857e-06
CA3-AS1	1.8335	0.242465	-2.91875	1.36672e-21	4.07168e-20
LINC02156	0.0228667	0.176239	2.94621	4.56338e-07	1.02766e-06
SUCLG2-AS1	0.332416	0.163379	-1.02477	9.49945e-16	6.46867e-15
LINC02195	0.0426182	0.534156	3.64772	9.11716e-12	3.74642e-11
KCNJ2-AS1	1.03451	0.515298	-1.00547	1.4527e-13	7.4995e-13
LINC01588	0.682875	0.339875	-1.00662	4.19403e-14	2.30672e-13
LINC01230	0.0646086	0.0264132	-1.29047	5.2938e-16	3.74759e-15
LINC02487	0.300814	1.26095	2.06757	1.5893e-13	8.17518e-13
SNHG20	0.978332	2.41468	1.30344	3.09235e-18	3.2756e-17
LINC02563	0.0458844	1.03635	4.49737	4.39584e-08	1.15979e-07
ZNF582-AS1	0.443469	0.14458	-1.61697	6.80428e-18	6.71043e-17
LINC00365	0.147527	0.473554	1.68255	7.85139e-10	2.50613e-09
H19	1.2594	19.9464	3.98532	3.70126e-10	1.23663e-09
LINC01235	0.238127	0.545643	1.19622	1.54764e-05	2.87418e-05
LINC01336	0.176897	0.0663056	-1.41571	5.18292e-10	1.69214e-09
FGF10-AS1	0.0374115	0.0174293	-1.10196	7.14612e-11	2.63375e-10
LINC02418	0.00717413	4.67774	9.34879	4.28155e-20	7.28883e-19
SNHG17	2.78937	13.9208	2.31923	6.55023e-23	2.6019e-21
LINC02432	0.0203528	0.600516	4.8829	0.00916438	0.0118598
SNHG25	0.982608	31.1088	4.98456	3.23376e-19	4.48959e-18
LINC01569	0.57999	1.5993	1.46334	1.20232e-16	9.3441e-16
ZMIZ1-AS1	0.100653	0.215497	1.09828	2.04372e-07	4.80676e-07
PGM5P4-AS1	0.0579071	0.00971762	-2.57507	6.54022e-21	1.50847e-19
CERS6-AS1	0.0131515	0.0363777	1.46783	1.70591e-06	3.59272e-06
ZNF451-AS1	0.0595292	0.173144	1.5403	0.00291428	0.00403429
LINC02568	3.10003	0.480484	-2.68972	5.00725e-20	8.42396e-19
WASIR2	0.0241157	0.19197	2.99284	2.99927e-09	8.97271e-09
LINC02029	0.00231952	0.0323536	3.80203	1.2409e-08	3.43228e-08
PIK3IP1-AS1	0.212545	0.530769	1.32031	1.56343e-09	4.80653e-09
LINC00958	0.0235411	0.13654	2.53607	4.23097e-07	9.55811e-07
PTPRG-AS1	0.0257061	0.107178	2.05983	0.00201511	0.00284744
LINC00894	0.122238	0.544591	2.15547	8.21458e-12	3.39504e-11
LINC01014	0.103085	0.0189534	-2.44331	1.06584e-29	2.54026e-27
LINC02292	0.244398	0.0558716	-2.12905	2.21283e-17	1.99015e-16
DLEU1	0.540676	1.08508	1.00496	1.93407e-08	5.22821e-08
LINC00908	0.101296	0.020001	-2.34043	5.30361e-21	1.28545e-19
LINC01411	0.0065178	0.943947	7.17818	8.60044e-17	6.79482e-16
BANCR	0.0299549	0.104182	1.79824	0.00503913	0.00674084
CYP4A22-AS1	0.0671981	0.339058	2.33504	2.03221e-16	1.54578e-15
PSPC1-AS2	0.398796	0.90771	1.18658	3.8826e-05	6.83759e-05
ZNF667-AS1	1.2962	0.383809	-1.75583	4.08541e-17	3.39659e-16
LINC02014	0.646026	1.35998	1.07393	8.18733e-10	2.60755e-09
PTCHD1-AS	0.0250356	0.0117045	-1.09692	1.36597e-10	4.85904e-10
OGFR-AS1	0.105012	0.246171	1.22911	2.33237e-05	4.21656e-05
LINC00930	0.209428	0.0623841	-1.74721	1.7766e-17	1.63906e-16
LINC00092	0.429398	0.0751181	-2.51508	2.72287e-23	1.25604e-21
NARF-AS1	0.0379614	0.100017	1.39764	0.00212403	0.00298953
LINC01634	0.0940644	0.0122879	-2.93641	8.06642e-17	6.40832e-16
CASC9	1.84527	4.93284	1.41859	5.10853e-06	9.97977e-06
PROSER2-AS1	0.0284819	0.0583337	1.03428	0.0031273	0.00430833
LINC02362	1.49696	0.492166	-1.60482	4.48804e-13	2.19041e-12
LINC02273	0.134139	0.0645504	-1.05524	2.07009e-05	3.79329e-05
LINC01602	0.00097654	0.219742	7.81391	4.60328e-13	2.23901e-12
ATP2A1-AS1	0.377039	1.47058	1.9636	3.91089e-15	2.45288e-14
TDRKH-AS1	0.321823	0.716276	1.15425	4.35089e-10	1.4369e-09
UBXN10-AS1	4.22101	0.677877	-2.6385	2.02018e-09	6.12045e-09
ZFY-AS1	0.202051	0.0819904	-1.30119	0.00628326	0.0082888
MYOSLID	0.029066	0.0989269	1.76703	3.48662e-07	7.93928e-07
CSNK1G2-AS1	0.0344697	0.125642	1.86591	0.000997992	0.00147431
LINC02538	0.0671187	0.172688	1.36338	5.44616e-05	9.486e-05
LINC02253	0.0476809	2.60798	5.77338	7.11946e-16	4.89463e-15
CASC11	0.0142867	0.0472391	1.72531	1.04502e-09	3.28435e-09
KCNQ1-AS1	0.00884825	0.0514843	2.54067	0.00390972	0.00533992
LINC01214	0.196385	0.449227	1.19376	0.0243309	0.0298911
LINC01807	0.037963	0.674641	4.15145	0.000207492	0.000334513
LINC01532	0.0116008	0.00414213	-1.48578	1.24296e-12	5.6969e-12
STEAP2-AS1	0.00572651	0.0518167	3.17769	4.27947e-08	1.13117e-07
UBAC2-AS1	0.382606	0.844998	1.14309	1.60836e-11	6.46056e-11
LINC00578	1.14699	0.543504	-1.0775	0.000622219	0.000946722
STPG3-AS1	0.109716	0.253179	1.20638	0.000241109	0.000383949
VLDLR-AS1	0.17688	0.0580221	-1.60809	3.89522e-09	1.14828e-08
SKAP1-AS1	0.0218073	0.131482	2.59198	0.000994574	0.00147078
FAM95B1	0.0171969	0.00415732	-2.04842	2.20334e-15	1.42569e-14
LINC01376	0.103855	0.260274	1.32546	1.20362e-05	2.25579e-05
STK32A-AS1	0.0717817	0.0289282	-1.31114	4.30218e-16	3.1229e-15
LENG8-AS1	1.00001	2.4359	1.28445	5.66269e-15	3.49037e-14
LINC02287	0.030343	0.0148721	-1.02876	2.70456e-11	1.0596e-10
LINC01982	0.134662	0.0351518	-1.93768	3.44038e-12	1.4774e-11
FTX	0.193998	1.20065	2.6297	9.82742e-07	2.14881e-06
LINC01135	0.379763	0.119715	-1.6655	5.893e-19	7.6609e-18
LINC02280	0.0147527	0.0334941	1.18293	0.00426619	0.00577713
DLG1-AS1	0.269073	0.111914	-1.26561	3.80379e-15	2.39622e-14
LINC01871	5.6336	2.53532	-1.15189	8.24776e-11	3.02495e-10
NEBL-AS1	0.15293	0.340507	1.15481	5.48951e-08	1.41953e-07
HIF1A-AS2	0.18263	0.795408	2.12277	0.0144302	0.018229
MAP3K20-AS1	0.0557019	1.30111	4.54588	1.08513e-17	1.04847e-16
TUSC8	0.861465	3.3886	1.97583	2.08679e-07	4.90001e-07
LINC01857	0.893901	0.386744	-1.20874	8.15152e-06	1.56465e-05
HCG21	0.0482087	0.0159874	-1.59236	8.19103e-09	2.31486e-08
GABPB1-AS1	0.533317	1.20043	1.17048	1.13211e-06	2.46412e-06
LINC00239	1.22525	2.8158	1.20047	1.91487e-06	4.0033e-06
LINC01799	0.0664321	0.014125	-2.23363	1.06011e-14	6.34293e-14
MMP2-AS1	0.0505112	0.18969	1.90897	0.000798869	0.00119496
LINC01711	0.0143352	0.169897	3.56702	1.7574e-13	8.94335e-13
LINC01836	0.104886	0.738749	2.81626	4.0452e-18	4.19176e-17
LINC01301	0.091101	0.300152	1.72015	2.22632e-07	5.21907e-07
LINC00671	0.0391019	0.0144986	-1.43132	1.56968e-09	4.80653e-09
LINC01783	0.0879428	0.0227429	-1.95115	6.15794e-11	2.29319e-10
PAN3-AS1	0.48424	1.13958	1.23471	2.18863e-09	6.60282e-09
LNCOC1	0.0139056	0.0320626	1.20523	7.1713e-05	0.000122374
CNTFR-AS1	0.047203	0.0172691	-1.45069	7.88553e-15	4.73795e-14
LINC01970	0.0385376	0.0780716	1.01853	0.000493815	0.000760943
STX18-AS1	0.22331	0.467418	1.06566	3.2307e-15	2.06246e-14
WT1-AS	0.00269083	0.0368058	3.77381	0.0013154	0.00189811
PLUT	0.00786609	0.380491	5.59607	1.07496e-20	2.19599e-19
LINC00893	0.208583	0.451809	1.11509	9.47852e-06	1.80004e-05
LINC01991	0.0567096	0.0102212	-2.47203	1.52859e-10	5.4106e-10
LINC01426	0.0556171	0.234725	2.07737	8.13308e-08	2.03327e-07
MANCR	0.625942	0.255988	-1.28995	1.61328e-11	6.46215e-11
BVES-AS1	0.195444	0.0240531	-3.02246	1.2861e-19	1.97756e-18
MIR181A2HG	0.138616	0.638944	2.20459	7.92568e-08	1.98837e-07
LINC01146	0.0292542	0.178011	2.60525	1.62823e-07	3.89359e-07
LINC01703	0.279254	1.00582	1.84872	6.77245e-15	4.13872e-14
LINC00920	0.625712	2.41471	1.94828	1.46428e-09	4.51276e-09
PURPL	0.0175504	0.543675	4.95317	3.6775e-05	6.5004e-05
LINC01687	0.501534	0.0502007	-3.32057	1.01887e-24	8.26678e-23
TRPM2-AS	0.215575	2.21428	3.36057	8.52891e-14	4.53396e-13
LINC00682	0.147249	0.00702082	-4.39048	8.94262e-32	4.26265e-29
IGBP1-AS2	0.0279545	0.166422	2.57369	0.000124713	0.000206411
FAM30A	0.797454	0.190913	-2.06248	3.48064e-17	2.98043e-16
LINC01271	0.0113021	0.0456818	2.01503	4.46761e-07	1.00768e-06
TRMT2B-AS1	0.054359	0.159543	1.55335	0.00726142	0.0095003
LINC01429	0.00247569	0.0422237	4.09215	1.43938e-05	2.68359e-05
HMMR-AS1	0.0101251	0.037815	1.90102	0.00195912	0.00277655
LINC01303	0.00512485	0.033484	2.70789	3.09819e-09	9.2493e-09
LINC00525	0.164369	0.68768	2.0648	2.1352e-10	7.3752e-10
LINC02550	0.357607	0.134925	-1.40622	1.35538e-09	4.19523e-09
BBOX1-AS1	0.0728293	2.42853	5.05942	3.50294e-17	2.98167e-16
HCG15	0.188848	0.425818	1.17301	1.26136e-09	3.92119e-09
LINC02073	0.00819658	0.0307482	1.90741	1.05674e-05	1.99358e-05
CASC15	0.100134	0.404082	2.01271	4.93019e-11	1.87007e-10
MALAT1	8.02364	102.492	3.67512	5.37484e-08	1.39492e-07
LINC02043	0.00882649	0.0533957	2.59681	2.54409e-07	5.92516e-07
LINC02473	0.0740644	0.22586	1.60858	0.00609687	0.00806524
CASC18	0.164457	0.0288097	-2.51308	4.74166e-15	2.94808e-14
PRR7-AS1	0.0977398	0.64241	2.71647	6.25706e-21	1.46682e-19
THUMPD3-AS1	1.22473	2.66826	1.12344	3.06441e-11	1.19079e-10
LINC01197	0.150952	0.0597501	-1.33707	1.99928e-14	1.15281e-13
LINC01055	0.251955	0.0506605	-2.31423	6.78462e-16	4.68696e-15
RNF144A-AS1	0.0465137	0.112947	1.27992	4.58645e-06	8.99675e-06
IFT74-AS1	0.0319474	0.0818153	1.35667	0.040189	0.0482943
CYP1B1-AS1	0.148689	0.0489403	-1.6032	1.88355e-20	3.63984e-19
LINC01060	0.00149697	0.018303	3.61196	1.67209e-05	3.09325e-05
LINC01855	0.113063	0.00589632	-4.26116	1.75941e-24	1.32418e-22
LINC02206	0.0432321	0.0124544	-1.79545	3.37966e-12	1.4557e-11
LINC02166	0.291232	0.643644	1.14409	1.89319e-10	6.61922e-10
MIR100HG	1.4636	0.6371	-1.19993	7.09176e-07	1.56742e-06
NDUFB2-AS1	0.35067	0.713333	1.02446	2.61485e-16	1.94752e-15
LINC00628	0.129642	0.337138	1.37881	1.17256e-10	4.21296e-10
LINC01556	0.162389	0.465654	1.5198	0.00189377	0.00269462
LINC01629	0.078419	0.0376847	-1.05723	0.000215021	0.000345871
LINC02525	0.00930737	0.134537	3.85349	0.00295522	0.00408306
RUSC1-AS1	0.807483	2.25812	1.48362	7.63592e-14	4.10502e-13
LINC00974	0.677486	0.0282755	-4.58257	1.25034e-27	1.78798e-25
LINC02334	0.0119022	0.057981	2.28436	0.00184322	0.00262792
LINC00689	0.0284657	0.0138514	-1.03919	3.28556e-12	1.42374e-11
GRIK1-AS1	0.0781999	0.0218921	-1.83676	1.04527e-12	4.83731e-12
LINC02057	1.05042	0.203472	-2.36807	4.55974e-19	6.15135e-18
LINC01140	0.179711	0.04817	-1.89947	2.10291e-20	3.80653e-19
LINC01348	0.0931973	0.45085	2.27429	5.99729e-11	2.23927e-10
NEAT1	10.7389	31.2049	1.53892	0.0108084	0.0138993
LINC01433	0.0118651	0.152138	3.68059	1.56107e-14	9.26279e-14
LINC01215	0.375592	0.141079	-1.41266	1.22745e-08	3.41489e-08
TLX1NB	0.0141932	0.0647485	2.18965	3.19429e-05	5.68138e-05
CASK-AS1	0.0518898	0.161102	1.63446	6.89803e-05	0.000118412
FGF14-AS2	1.08464	0.294773	-1.87954	6.29061e-19	8.03176e-18
LINC01954	1.14365	0.159915	-2.83827	1.05039e-21	3.26534e-20
LINC00507	0.206058	0.0136919	-3.91165	7.69404e-27	7.85891e-25
LINC00240	0.0224779	0.0520301	1.21084	0.000118904	0.000197483
LINC01675	0.0257217	0.0867879	1.75451	0.000513081	0.000789781
LINC00891	0.0601619	0.00725236	-3.05233	1.36364e-23	6.72418e-22
SNAP47-AS1	0.00432855	0.0368881	3.0912	7.89019e-05	0.000133684
LINC01979	0.0499829	0.468148	3.22746	1.62256e-19	2.43297e-18
MCF2L-AS1	2.47428	7.7249	1.64251	2.78426e-14	1.56752e-13
CASC16	0.25642	0.0989155	-1.37424	2.71281e-12	1.19364e-11
EGOT	0.0189173	0.152809	3.01395	8.22855e-08	2.05355e-07
DLEU2	0.342371	1.20018	1.80962	2.16519e-12	9.6757e-12
LINC00877	0.114303	0.0416856	-1.45524	3.25053e-14	1.7947e-13
LINC00402	0.121922	0.0329994	-1.88545	4.43573e-18	4.53078e-17
FMR1-AS1	0.00925498	0.0440714	2.25154	3.6619e-06	7.36501e-06
ASAP1-IT2	0.0158663	0.112782	2.82951	0.0166324	0.0208634
FBXL19-AS1	0.438341	0.878213	1.00252	4.95114e-08	1.29199e-07
LINC01412	0.122246	0.0205991	-2.56913	7.45586e-23	2.88159e-21
LINC01811	0.00589452	0.942499	7.32097	2.44566e-19	3.46266e-18
UVRAG-DT	0.0245111	0.0921285	1.91021	2.1672e-11	8.58476e-11
SERTAD4-AS1	2.80835	0.985696	-1.51051	1.61991e-08	4.41233e-08
TSPEAR-AS2	0.0382985	0.362388	3.24217	7.00375e-12	2.92847e-11
CDKN2B-AS1	10.6769	0.383929	-4.79751	3.15368e-24	2.25488e-22
SLC12A9-AS1	0.653345	3.22341	2.30267	1.03462e-20	2.17575e-19
LINC02148	0.014419	0.00630479	-1.19345	1.26648e-10	4.52766e-10
LINC01289	0.0327941	0.00398438	-3.04101	4.73104e-23	2.11419e-21
LINC01645	2.49048	0.129032	-4.27062	8.51649e-23	3.20489e-21
SPATA3-AS1	0.0495671	0.261109	2.3972	2.09948e-17	1.91227e-16
DLX6-AS1	0.0047509	0.109519	4.52683	0.000173508	0.000282592
RXYLT1-AS1	0.0959514	0.0432196	-1.15062	0.000175186	0.000284678
LINC01929	0.00931114	0.0950138	3.35111	5.61186e-10	1.81972e-09
LINC01624	0.0782079	0.0157876	-2.30852	5.76684e-20	9.37112e-19
LINC01124	0.260714	1.4683	2.4936	3.14929e-14	1.75233e-13
DLGAP4-AS1	0.0723887	0.280606	1.95471	8.93117e-11	3.25646e-10
LINC02135	0.0317548	0.015059	-1.07635	1.89344e-11	7.56319e-11
LINC01976	0.0793792	0.0208759	-1.92692	1.73019e-21	4.85131e-20
UBOX5-AS1	0.0779177	0.214578	1.46148	4.08961e-06	8.09991e-06
FMR1-IT1	0.36145	0.802821	1.15128	0.00524184	0.00700545
EIF1AX-AS1	0.0309922	0.476977	3.94395	0.00760206	0.00993688
LINC02588	0.531492	0.207033	-1.36018	1.63234e-12	7.36356e-12
PGM5P3-AS1	0.027147	0.00822821	-1.72214	2.54054e-13	1.27921e-12
LINC00996	1.01014	0.352697	-1.51805	3.59244e-15	2.27309e-14
TTLL10-AS1	0.0146711	0.0432504	1.55974	0.0350386	0.0424621
RHPN1-AS1	0.192659	0.892818	2.21232	1.22945e-16	9.50331e-16
LINC01218	0.0337343	0.00541894	-2.63813	5.64904e-28	1.00977e-25
LINC01891	0.0533896	0.0187755	-1.50771	7.92138e-06	1.52457e-05
LINC00853	0.393028	0.895973	1.18882	9.51532e-10	3.00373e-09
MPPED2-AS1	0.0621337	0.0113891	-2.44772	5.40835e-12	2.28815e-11
LINC02106	0.0673653	0.0133045	-2.34009	3.58536e-17	3.03377e-16
LINC02416	0.0470006	0.135498	1.52752	0.000574996	0.000878466
LINC00562	0.0672113	0.204422	1.60478	7.28588e-07	1.60536e-06
LINC02427	0.100069	0.0340433	-1.55555	2.3448e-13	1.18903e-12
LINC02185	0.197492	0.0319492	-2.62794	1.42455e-22	5.09275e-21
LINC01797	0.116596	0.0377013	-1.62883	7.72243e-15	4.67927e-14
MATN1-AS1	0.201479	0.419418	1.05776	3.38362e-11	1.3042e-10
LINC02163	0.00307647	1.34453	8.77161	2.03252e-20	3.77391e-19
LINC00337	0.0890301	0.184331	1.04993	6.05513e-06	1.17488e-05
FOXP4-AS1	0.504924	2.95744	2.55021	1.71366e-21	4.85131e-20
FAM215A	0.0394708	0.0193229	-1.03048	8.07998e-08	2.02353e-07
ZNF341-AS1	0.0738517	0.185018	1.32496	3.88943e-06	7.74636e-06
SNHG6	22.3967	63.2221	1.49714	1.45053e-20	2.88091e-19
FAM83A-AS1	0.0148163	0.0662419	2.16056	0.00253884	0.00353854
TRG-AS1	0.514596	0.228274	-1.17267	3.30987e-13	1.64917e-12
ELFN1-AS1	0.288102	10.0498	5.12444	1.75366e-23	8.35914e-22
SLC5A4-AS1	0.0206938	0.148676	2.8449	2.04856e-06	4.2579e-06
LINC01593	0.00141457	0.32311	7.83552	1.22771e-10	4.40007e-10
LRRC2-AS1	0.0117701	0.0565765	2.26508	1.32757e-08	3.65785e-08
SNHG10	1.21708	2.58654	1.0876	2.4864e-14	1.41093e-13
LINC01511	0.00392182	0.178039	5.50452	3.08947e-11	1.19727e-10
NPSR1-AS1	0.00109474	0.1727	7.30154	5.02759e-18	5.02759e-17
PLCG1-AS1	0.0379808	0.178926	2.23602	2.43209e-09	7.30648e-09
LINC00390	0.558173	0.205242	-1.44338	7.64661e-12	3.16946e-11
LINC01840	0.0727972	0.345442	2.24649	0.00248318	0.00346434
RNF139-AS1	0.129237	0.372038	1.52543	9.62932e-14	5.08115e-13
ALMS1-IT1	0.102185	0.392342	1.94093	2.59317e-12	1.14806e-11
MESTIT1	0.0747662	0.162589	1.12077	2.34662e-06	4.83526e-06
LMCD1-AS1	0.0212759	0.0785974	1.88526	2.44593e-14	1.3935e-13
POC1B-AS1	0.185762	0.5115	1.46128	1.04756e-15	7.06609e-15
LYPLAL1-DT	0.136089	0.0470794	-1.53138	2.20093e-06	4.54816e-06
LINC01747	0.00281454	0.0183724	2.70657	3.81952e-08	1.01147e-07
MIR1-1HG-AS1	0.725438	0.0905209	-3.00253	9.75534e-20	1.53298e-18
LINC01489	0.0756124	0.0250058	-1.59636	6.50531e-05	0.000112079
IRAIN	0.110531	0.270896	1.29329	0.000232756	0.00037189
LINC02081	0.0394507	0.455899	3.53059	3.88403e-17	3.24805e-16
LINC02139	0.0666343	0.028413	-1.22971	2.64268e-12	1.16637e-11
LINC01571	0.159984	0.0204102	-2.97056	6.11803e-27	6.72983e-25
LINC02560	0.0258637	0.252482	3.28718	1.51158e-07	3.62926e-07
LINC01354	0.135673	0.031594	-2.10241	3.05806e-17	2.68284e-16
JARID2-AS1	0.108884	0.344948	1.66358	5.82724e-05	0.000101181
LINC02182	0.0176331	0.122295	2.79401	0.00118597	0.00172351
LINC02268	0.147385	0.0124306	-3.56763	8.92695e-22	2.83679e-20
LINC02188	0.00300341	0.0666238	4.47137	4.93254e-07	1.10557e-06
LINC01558	0.600702	1.69302	1.49488	3.76341e-06	7.54794e-06
LINC02257	0.00225294	0.300449	7.05917	1.0113e-15	6.85387e-15
LINC02542	0.642603	1.7739	1.46492	0.000438047	0.00068236
DLGAP1-AS2	0.689134	3.69424	2.42242	1.80403e-22	6.14228e-21
LINC01266	0.0379747	0.0179304	-1.08263	2.97507e-10	1.01053e-09
SLC7A11-AS1	0.00761477	0.12095	3.98946	2.14244e-08	5.76967e-08
GAS1RR	0.13878	0.0267251	-2.37653	6.44606e-14	3.49161e-13
LINC01907	0.0425868	0.0204604	-1.05757	1.74286e-10	6.12357e-10
CPNE8-AS1	0.560658	0.218195	-1.3615	8.01858e-16	5.48639e-15
LURAP1L-AS1	0.0327501	0.173249	2.40327	0.000406144	0.000634046
CD44-AS1	0.175118	0.993476	2.50416	6.87988e-13	3.24694e-12
DSCR9	0.0240423	0.0901737	1.90713	3.57988e-10	1.2017e-09
LINC01311	0.252976	0.848064	1.74517	1.8199e-17	1.66824e-16
LINC01977	0.0274238	0.418007	3.93003	7.82847e-21	1.74917e-19
KCNQ1OT1	0.0209118	0.25019	3.58063	4.38456e-16	3.16663e-15
LINC01833	0.0166468	0.369724	4.47314	3.23523e-07	7.40221e-07
HCG14	0.0844059	0.170766	1.0166	0.024979	0.0306346
SNHG12	1.85136	5.04256	1.44557	5.68615e-19	7.45981e-18
PGM5-AS1	4.10256	0.195263	-4.39303	5.98236e-24	3.88853e-22
LINC02266	0.000645145	0.0920171	7.15613	3.4241e-09	1.01586e-08
LINC01942	0.027799	0.223948	3.01006	1.56642e-09	4.80653e-09
MPRIP-AS1	0.0114024	0.157046	3.78377	0.00980927	0.0126372
LINC00659	0.035955	2.92843	6.34779	1.69474e-22	5.91093e-21
LINC01559	19.438	9.35967	-1.05435	5.02601e-09	1.46081e-08
LINC01563	0.0464783	0.0173923	-1.41811	1.36059e-06	2.91702e-06
RNASEH2B-AS1	0.0411206	0.14637	1.83169	1.1703e-06	2.53668e-06
LINC01555	0.0414166	0.379302	3.19507	2.35006e-14	1.34424e-13
ZNF346-IT1	0.140849	0.340445	1.27328	0.000234176	0.000373324
MAPT-IT1	0.00777802	0.00349253	-1.15513	4.92036e-11	1.87007e-10
LINC00844	0.102925	0.0131356	-2.97004	1.21323e-27	1.78798e-25
LINC01276	0.00921896	0.0654245	2.82715	0.000133581	0.00022007
LINC01186	0.106962	0.610326	2.51248	4.46486e-17	3.69061e-16
HHATL-AS1	0.0519242	0.00903848	-2.52226	6.86986e-19	8.54252e-18
LINC00630	0.211248	0.493517	1.22416	4.23581e-12	1.80812e-11
LINC02407	0.0163534	0.0707338	2.11281	3.84026e-09	1.13462e-08
PDCD4-AS1	4.24982	1.71784	-1.30681	1.07427e-20	2.19599e-19
C8orf37-AS1	0.0306359	0.0798734	1.38249	0.000635819	0.000964179
TARID	0.114148	0.029328	-1.96055	4.23309e-21	1.04367e-19
CYTOR	0.964264	2.6573	1.46246	4.7098e-18	4.75219e-17
SH3PXD2A-AS1	0.272803	2.35142	3.1076	1.53627e-16	1.18111e-15
MBNL1-AS1	2.78369	0.497063	-2.4855	6.56344e-19	8.30595e-18
EPHA1-AS1	0.0334985	0.109845	1.7133	0.00880034	0.011399
FAM83C-AS1	0.0493885	0.281932	2.5131	5.95225e-09	1.71607e-08
LEF1-AS1	0.0131107	0.0693382	2.4029	6.33531e-17	5.17685e-16
ARHGEF38-IT1	0.093798	0.727334	2.95499	1.67633e-08	4.54867e-08
TRPC7-AS1	1.6885	0.481379	-1.81049	6.64525e-19	8.33571e-18
CPEB1-AS1	0.00890334	0.00407838	-1.12635	2.65407e-06	5.4609e-06
LINC01355	0.406833	1.00865	1.30991	3.47501e-07	7.93812e-07
HORMAD2-AS1	0.0838438	0.0254112	-1.72224	7.27769e-17	5.91312e-16
GAPLINC	0.205913	0.583027	1.50153	1.04465e-11	4.28036e-11
LINC01152	0.0317412	0.0991169	1.64277	0.00100379	0.00148134
USP30-AS1	5.31086	2.15923	-1.29843	5.99748e-11	2.23927e-10
MIR34AHG	0.0593903	0.231474	1.96255	4.25799e-06	8.41012e-06
RPS6KA2-IT1	0.0299843	0.112828	1.91185	0.00642945	0.00845825
LINC02321	0.100332	0.410867	2.03389	1.628e-07	3.89359e-07
FAM157C	0.0251815	0.0638608	1.34256	2.99558e-07	6.90899e-07
LINC01775	0.118512	0.253214	1.09532	0.000563117	0.000862159
LINC01829	0.138214	0.0323463	-2.09523	6.07627e-05	0.000105195
ZNF252P-AS1	0.0959401	0.242121	1.33552	3.63905e-08	9.65463e-08
SNHG16	2.10315	5.9067	1.4898	9.19992e-24	5.26236e-22
ARHGEF26-AS1	0.0848782	0.0249518	-1.76625	7.38985e-10	2.36409e-09
LINC02154	0.0179342	0.122216	2.76864	8.89321e-08	2.2117e-07
ZFPM2-AS1	0.0324779	0.169004	2.37953	5.56632e-08	1.43679e-07
NKAIN3-IT1	0.180303	0.0255284	-2.82025	2.00033e-19	2.88937e-18
LINC01704	0.00202359	0.0467495	4.52996	1.72902e-09	5.28312e-09
LUCAT1	0.0212407	0.2078	3.29029	2.13259e-14	1.22474e-13
DSG1-AS1	0.0130969	0.0919609	2.8118	1.26442e-07	3.0961e-07
LINC00346	0.152335	0.691403	2.18227	2.98551e-18	3.18603e-17
LINC01869	0.0717543	0.173209	1.27137	1.80466e-05	3.32131e-05
CDC42-IT1	0.0270197	0.279286	3.36966	0.000859224	0.00128253
IL6R-AS1	0.160219	0.0397525	-2.01093	9.23192e-21	1.97039e-19
LINC02430	0.116113	0.0288002	-2.01138	2.78054e-19	3.89821e-18
CCAT2	0.00497317	0.239256	5.58825	5.13134e-10	1.67913e-09
LINC02099	0.0112112	0.0263202	1.23123	6.91818e-05	0.000118479
PCAT14	0.00827482	0.515381	5.96077	0.000395663	0.000619035
LINC01985	0.30522	0.0292732	-3.3822	1.54371e-30	4.415e-28
LINC01989	0.057176	0.0160373	-1.83398	1.41225e-20	2.84438e-19
LINC01022	0.095506	0.0280827	-1.76591	1.15261e-12	5.29979e-12
LINC00865	0.611352	0.2941	-1.0557	2.04624e-10	7.10222e-10
HLX-AS1	0.111749	0.027051	-2.0465	6.64514e-16	4.61289e-15
LINC00618	0.0531249	0.335406	2.65845	1.57569e-11	6.34713e-11
LINC01754	0.113206	0.0215509	-2.39313	4.61159e-19	6.16315e-18
LINC01234	0.0043861	1.11047	7.98402	2.09307e-16	1.58364e-15
MAL2-AS1	0.0691734	0.35868	2.37441	0.000583021	0.000889776
LINC01105	0.0102648	0.0048115	-1.09314	2.92019e-14	1.6376e-13
TSPOAP1-AS1	0.335764	1.08193	1.68809	2.48925e-11	9.83324e-11
LINC01752	9.91687	2.27364	-2.12488	9.4941e-19	1.11283e-17
EPN2-AS1	0.0188509	0.139386	2.88638	0.0122174	0.0155297
LINC02577	0.00434022	0.581686	7.06633	1.23727e-23	6.55292e-22
LINC01564	0.0621038	0.273295	2.13771	9.59442e-05	0.000161222
NALT1	1.34299	0.653346	-1.03953	0.0110999	0.0142486
ZNF337-AS1	0.144776	0.390379	1.43105	7.08099e-12	2.95213e-11
MIR4435-2HG	0.634764	1.95535	1.62313	9.0124e-21	1.95269e-19
LINC01968	0.00358265	0.0151473	2.07996	2.88989e-06	5.90363e-06
LINC01082	6.97701	1.31309	-2.40964	6.2445e-23	2.6019e-21
THRB-AS1	0.0342611	0.0167805	-1.02978	3.24602e-10	1.09735e-09
LINC01655	0.00202429	0.215018	6.7309	8.12211e-09	2.29992e-08
MYCNOS	0.0106132	0.0335785	1.66168	0.00073965	0.00110986
LINC01697	0.0396247	0.0184422	-1.10339	8.202e-14	4.37644e-13
LINC01550	0.221775	0.0665699	-1.73616	1.42902e-18	1.62182e-17
SND1-IT1	0.00484514	0.25094	5.69466	0.0194816	0.0242039
LINC01285	0.022813	0.0796543	1.8039	1.53242e-06	3.26095e-06
LINC01132	0.0717374	0.264964	1.885	1.58603e-17	1.48237e-16
CAPN10-DT	0.295551	0.772451	1.38604	4.78596e-16	3.42196e-15
LINC01050	0.00132861	0.246119	7.5333	7.81558e-14	4.18587e-13
MYO16-AS1	0.00522658	0.173842	5.05576	3.75203e-06	7.53567e-06
FARP1-AS1	0.0727157	0.307974	2.08247	6.82479e-06	1.32242e-05
LINC00940	0.710285	0.136762	-2.37673	4.30119e-18	4.42497e-17
PANTR1	0.12027	0.0182019	-2.72412	1.42463e-27	1.82364e-25
LINC01258	0.00707793	0.0197128	1.47774	0.0302002	0.036723
LINC01798	0.133535	0.0468632	-1.51069	1.30834e-12	5.97739e-12
TM4SF1-AS1	0.10372	0.414591	1.99899	1.14156e-11	4.65082e-11
LINC00174	0.546447	1.21242	1.14973	8.24987e-11	3.02495e-10
MAFG-DT	0.37762	3.45056	3.19182	6.83584e-24	4.07302e-22
FSIP2-AS1	0.100338	0.372797	1.89352	5.30447e-06	1.03343e-05
LINC02000	0.720898	0.0624777	-3.52838	6.96647e-25	6.22628e-23
N4BP2L2-IT2	0.262855	0.863564	1.71603	3.58882e-05	6.35938e-05
IL12A-AS1	0.059643	0.0259697	-1.19952	0.00353257	0.00485261
LINC02332	0.0307241	0.150115	2.28862	0.000130074	0.000214539
LINC02408	0.123911	0.0363125	-1.77077	4.80702e-15	2.97577e-14
ISM1-AS1	0.0199718	0.098416	2.30093	0.00212855	0.00299001
LINC01978	0.134148	1.8312	3.77089	1.02757e-19	1.59721e-18
TEX41	0.00417012	0.0207502	2.31496	0.000224102	0.000359669
EWSAT1	0.0129347	0.0418514	1.69403	2.11995e-05	3.87663e-05
LNCARSR	0.00745019	0.00300949	-1.30776	1.65878e-15	1.0881e-14
FAM222A-AS1	0.0801412	1.11854	3.80292	1.39576e-21	4.07333e-20

## Sheet: Metagene and lncRNA Corr
Metabolism Gene	lncRNA	correlation	pvalue	Regulation
PLD1	LINC02320	0.372012	1.6479e-14	postive
ETNK1	LINC00513	0.398484	1.34265e-16	postive
OMD	LINC00513	0.532247	1.70778e-30	postive
ACP6	LINC00513	0.310445	2.4363e-10	postive
UGGT2	LINC00513	0.422172	1.23903e-18	postive
POLA1	LINC00513	0.344596	1.54064e-12	postive
PDE4D	LINC00513	0.543011	6.66556e-32	postive
GPCPD1	LINC00513	0.433941	1.04858e-19	postive
INHBA	LINC00513	0.332558	9.87032e-12	postive
OGN	LINC00513	0.347514	9.70368e-13	postive
ACSL6	LINC00513	0.330865	1.27339e-11	postive
PDP1	LINC00513	0.370453	2.15848e-14	postive
PIK3CG	LINC00513	0.350532	5.98479e-13	postive
GRPEL2	LINC00513	0.318435	7.88298e-11	postive
SLC16A4	LINC00513	0.423731	8.98339e-19	postive
PLD1	LINC00513	0.510689	8.05597e-28	postive
PPARGC1A	LINC00513	0.336143	5.72446e-12	postive
PDE8A	LINC00513	0.427985	3.7036e-19	postive
PPARGC1B	LINC00513	0.426802	4.74385e-19	postive
ACACA	LINC00513	0.309292	2.85893e-10	postive
PLCE1	LINC00513	0.353031	3.99471e-13	postive
AKAP5	LINC00513	0.306008	4.49297e-10	postive
DGKH	LINC00513	0.583501	1.10326e-37	postive
MTAP	LINC00513	0.375876	8.38843e-15	postive
PKM	LINC00513	-0.312542	1.81778e-10	negative
NUP155	LINC00513	0.431429	1.79067e-19	postive
CACNB2	LINC00513	0.527834	6.24292e-30	postive
ENPP1	LINC00513	0.386673	1.21169e-15	postive
ACOX1	LINC00513	0.316263	1.07488e-10	postive
MGAT4A	LINC00513	0.363631	6.91271e-14	postive
PDE5A	LINC00513	0.463948	1.22889e-22	postive
PDE7A	LINC00513	0.554742	1.69742e-33	postive
PSPH	SNHG11	0.34663	1.11687e-12	postive
UCKL1	SNHG11	0.609446	7.77724e-42	postive
UGDH	SNHG11	-0.307469	3.67729e-10	negative
AHCY	SNHG11	0.534277	9.34489e-31	postive
RPN2	SNHG11	0.588766	1.69958e-38	postive
CD44	SNHG11	-0.321502	5.06635e-11	negative
QPRT	SNHG11	0.516042	1.81941e-28	postive
PSMA7	SNHG11	0.660383	3.30122e-51	postive
PIGU	SNHG11	0.710642	1.90504e-62	postive
PDE4D	SNHG11	-0.367938	3.32566e-14	negative
HSD17B10	SNHG11	0.336705	5.25284e-12	postive
PLCG1	SNHG11	0.575804	1.59938e-36	postive
DNMT3B	SNHG11	0.369981	2.34149e-14	postive
MLXIPL	SNHG11	0.372439	1.53017e-14	postive
PFDN4	SNHG11	0.441694	1.95372e-20	postive
GRHL1	SNHG11	-0.323301	3.9001e-11	negative
PAFAH1B3	SNHG11	0.321055	5.4054e-11	postive
MUC12	SNHG11	0.314111	1.45781e-10	postive
ALG3	SNHG11	0.385605	1.47181e-15	postive
EXOSC4	SNHG11	0.317985	8.40721e-11	postive
AMPD2	SNHG11	0.30395	5.94803e-10	postive
AGT	SNHG11	0.301759	7.99783e-10	postive
PLA2G3	SNHG11	-0.334208	7.68834e-12	negative
DPM1	SNHG11	0.495843	4.36133e-26	postive
SLC5A6	SNHG11	0.476447	6.03224e-24	postive
RAE1	SNHG11	0.643841	5.73033e-48	postive
EIF3B	SNHG11	0.396743	1.86707e-16	postive
ATIC	SNHG11	0.331815	1.10403e-11	postive
EIF2S2	SNHG11	0.51572	1.99117e-28	postive
ABHD5	SNHG11	-0.308847	3.04083e-10	negative
TAZ	SNHG11	0.416994	3.56269e-18	postive
DPYD	SNHG11	-0.329978	1.4543e-11	negative
EXOSC5	SNHG11	0.484287	8.54311e-25	postive
SLC9A1	SNHG11	-0.330419	1.3614e-11	negative
RPS21	SNHG11	0.459663	3.35778e-22	postive
PKM	SNHG11	-0.300448	9.53712e-10	negative
GNG4	SNHG11	0.475268	8.05885e-24	postive
WDR77	SNHG11	0.302894	6.86244e-10	postive
DGAT2	SNHG11	0.390561	5.93083e-16	postive
MOCS3	SNHG11	0.698	2.123e-59	postive
GCG	LINC01605	0.426003	5.60472e-19	postive
HPGDS	LINC01705	0.307985	3.425e-10	postive
PIK3R5	LINC01705	0.322874	4.1505e-11	postive
VCAN	LINC01705	0.52943	3.91427e-30	postive
INHBA	LINC01705	0.555193	1.4697e-33	postive
CAV1	LINC01705	0.427502	4.09834e-19	postive
SPHK1	LINC01705	0.431247	1.86124e-19	postive
GALNT15	LINC01705	0.435435	7.6105e-20	postive
DIO2	LINC01705	0.430481	2.18925e-19	postive
TUBA1A	LINC01705	0.463974	1.2214e-22	postive
TUBB6	LINC01705	0.375305	9.27439e-15	postive
BGN	LINC01705	0.515878	1.90492e-28	postive
DCN	LINC01705	0.556914	8.46437e-34	postive
DPYD	LINC01705	0.419427	2.17381e-18	postive
P4HA3	LINC01705	0.57796	7.61808e-37	postive
PDE1A	LINC01705	0.414582	5.79119e-18	postive
KIFC3	LINC01705	0.353992	3.41668e-13	postive
SNRPB	LINC01315	0.351882	4.81312e-13	postive
ARSE	LINC01315	0.307747	3.53912e-10	postive
AHCY	LINC01315	0.416303	4.09621e-18	postive
QPRT	LINC01315	0.428029	3.66912e-19	postive
PSMA7	LINC01315	0.429991	2.42796e-19	postive
PIGU	LINC01315	0.463886	1.24711e-22	postive
HSD17B10	LINC01315	0.335242	6.56902e-12	postive
URAD	LINC01315	0.327698	2.04236e-11	postive
NME1	LINC01315	0.378604	5.17981e-15	postive
PFDN4	LINC01315	0.312046	1.9484e-10	postive
EXOSC4	LINC01315	0.300783	9.1194e-10	postive
TIMM50	LINC01315	0.324234	3.40267e-11	postive
DPM1	LINC01315	0.374234	1.11893e-14	postive
SLC5A6	LINC01315	0.406519	2.85584e-17	postive
RAE1	LINC01315	0.33318	8.98486e-12	postive
PEX11A	LINC01315	0.300955	8.91033e-10	postive
NIT2	LINC01315	0.308639	3.12914e-10	postive
TAZ	LINC01315	0.300613	9.32911e-10	postive
DTYMK	LINC01315	0.350752	5.77622e-13	postive
EXOSC5	LINC01315	0.367359	3.67205e-14	postive
RPS21	LINC01315	0.334647	7.19199e-12	postive
GNG4	LINC01315	0.365217	5.28667e-14	postive
DGAT2	LINC01315	0.374453	1.07681e-14	postive
CKMT2	LINC01315	0.309652	2.71982e-10	postive
MOCS3	LINC01315	0.380291	3.83558e-15	postive
QPRT	LINC00941	-0.34695	1.06137e-12	negative
PIGU	LINC00941	-0.338847	3.7785e-12	negative
PRKAR2B	LINC00941	0.319416	6.84751e-11	postive
SPHK1	LINC00941	0.35399	3.41774e-13	postive
SLC5A6	LINC00941	-0.329997	1.45009e-11	negative
MAOB	LINC00941	0.302968	6.79405e-10	postive
SLC2A1	LINC00941	0.338216	4.16455e-12	postive
B3GNT8	LINC00941	-0.327777	2.01841e-11	negative
TUBB3	LINC00941	0.341666	2.43942e-12	postive
POLR3G	LINC00941	0.336445	5.46653e-12	postive
PKM	LINC00941	0.394622	2.78335e-16	postive
KIFC3	LINC00941	0.368915	2.81274e-14	postive
MOCS3	LINC00941	-0.321245	5.25811e-11	negative
AHCYL2	LINC02038	0.448428	4.38284e-21	postive
SLC44A4	LINC02038	0.312584	1.807e-10	postive
ENTPD5	LINC02038	0.380663	3.58911e-15	postive
EHHADH	LINC02038	0.316491	1.04058e-10	postive
LPCAT3	LINC02038	0.362513	8.34387e-14	postive
PLCE1	LINC02038	0.433102	1.25448e-19	postive
RETSAT	LINC02038	0.354912	2.9403e-13	postive
SLC9A1	LINC02038	0.316165	1.08994e-10	postive
UGT1A10	LINC02038	0.456109	7.64516e-22	postive
FFAR4	HAGLR	0.303041	6.72781e-10	postive
CA12	HAGLR	0.43443	9.44448e-20	postive
STXBP1	HAGLR	0.300427	9.56422e-10	postive
PAPSS2	HAGLR	0.39631	2.02619e-16	postive
RETSAT	HAGLR	0.302623	7.1187e-10	postive
MOCS3	HAGLR	-0.314873	1.30905e-10	negative
GPC2	PCAT6	0.398306	1.38867e-16	postive
PRIM1	PCAT6	-0.303173	6.60846e-10	negative
GRPEL2	PCAT6	-0.311366	2.14286e-10	negative
RRM2	PCAT6	-0.326481	2.44512e-11	negative
CTPS1	PCAT6	-0.301914	7.83241e-10	negative
MTHFD2	PCAT6	-0.318643	7.65064e-11	negative
NAT1	KBTBD11-OT1	0.421832	1.32879e-18	postive
EPHX2	KBTBD11-OT1	0.36954	2.52629e-14	postive
NAT2	KBTBD11-OT1	0.360502	1.16812e-13	postive
OMD	RBPMS-AS1	0.304223	5.73169e-10	postive
DNMT1	RBPMS-AS1	-0.317074	9.57551e-11	negative
SLC16A4	RBPMS-AS1	0.352209	4.56507e-13	postive
FMO4	RBPMS-AS1	0.302542	7.19676e-10	postive
ACOX1	RBPMS-AS1	0.346408	1.15691e-12	postive
UCKL1	PTOV1-AS2	0.335587	6.23192e-12	postive
DNMT1	PTOV1-AS2	0.310794	2.32073e-10	postive
RAP1A	PTOV1-AS2	-0.348304	8.55385e-13	negative
PLCG1	PTOV1-AS2	0.446492	6.75897e-21	postive
MLXIPL	PTOV1-AS2	0.38618	1.32566e-15	postive
AMPD2	PTOV1-AS2	0.315345	1.22448e-10	postive
GPC2	PTOV1-AS2	0.405627	3.39822e-17	postive
TAZ	PTOV1-AS2	0.401473	7.58661e-17	postive
GSTM2	PTOV1-AS2	0.393653	3.3369e-16	postive
POLD1	PTOV1-AS2	0.312888	1.73158e-10	postive
PKM	LINC00858	-0.315743	1.15726e-10	negative
ACP6	BLACAT1	0.318289	8.04911e-11	postive
CCT2	LINC00265	-0.343647	1.78905e-12	negative
PIGU	LINC00265	0.31531	1.23042e-10	postive
SLC22A3	LINC00265	0.310429	2.44162e-10	postive
PLCG1	LINC00265	0.549384	9.23975e-33	postive
MLXIPL	LINC00265	0.382044	2.80212e-15	postive
AMPD2	LINC00265	0.323471	3.80432e-11	postive
ADCY3	LINC00265	0.348739	7.98047e-13	postive
EIF3B	LINC00265	0.328167	1.90501e-11	postive
GPC2	LINC00265	0.321257	5.24919e-11	postive
DIS3	LINC00265	0.312663	1.78715e-10	postive
ABHD5	LINC00265	-0.333331	8.78131e-12	negative
TAZ	LINC00265	0.385512	1.49704e-15	postive
FMO4	LINC00265	0.34403	1.68451e-12	postive
POLR1A	LINC00265	0.314834	1.31622e-10	postive
PKM	LINC00265	-0.336261	5.62238e-12	negative
PLCB4	MIR17HG	0.43647	6.09071e-20	postive
MARCKS	MIR17HG	0.3569	2.1218e-13	postive
EIF5A2	MIR17HG	0.559577	3.58319e-34	postive
ETNK1	MIR17HG	0.66604	2.30812e-52	postive
OMD	MIR17HG	0.686519	9.10062e-57	postive
SLC25A32	MIR17HG	0.376718	7.2325e-15	postive
VCAN	MIR17HG	0.380758	3.52857e-15	postive
NUP43	MIR17HG	0.404241	4.44851e-17	postive
PPAT	MIR17HG	0.363475	7.09675e-14	postive
RAP1A	MIR17HG	0.303398	6.41014e-10	postive
CCT7	MIR17HG	-0.307085	3.87627e-10	negative
UGGT2	MIR17HG	0.819196	1.18127e-97	postive
POLA1	MIR17HG	0.422307	1.2051e-18	postive
PDE4D	MIR17HG	0.692867	3.30393e-58	postive
GPCPD1	MIR17HG	0.574035	2.92784e-36	postive
ACACB	MIR17HG	0.305705	4.68354e-10	postive
SLC19A2	MIR17HG	0.485034	7.07223e-25	postive
INHBA	MIR17HG	0.402723	5.96518e-17	postive
OGN	MIR17HG	0.450232	2.91981e-21	postive
MTM1	MIR17HG	0.478042	4.06986e-24	postive
ACSL6	MIR17HG	0.330199	1.407e-11	postive
PDP1	MIR17HG	0.483188	1.12704e-24	postive
MAN1A1	MIR17HG	0.387652	1.01311e-15	postive
PIK3CG	MIR17HG	0.440043	2.80431e-20	postive
EXOSC8	MIR17HG	0.310653	2.36653e-10	postive
GNG2	MIR17HG	0.333378	8.71938e-12	postive
DIO2	MIR17HG	0.400925	8.42688e-17	postive
GMPS	MIR17HG	0.408033	2.12364e-17	postive
DIS3	MIR17HG	0.585859	4.79328e-38	postive
GRPEL2	MIR17HG	0.498061	2.43237e-26	postive
SLC16A4	MIR17HG	0.408834	1.81437e-17	postive
PLD1	MIR17HG	0.4423	1.7102e-20	postive
ACSL4	MIR17HG	0.390796	5.67834e-16	postive
FMO4	MIR17HG	0.470017	2.88844e-23	postive
PDE8A	MIR17HG	0.494583	6.06604e-26	postive
PPARGC1B	MIR17HG	0.452975	1.56741e-21	postive
ACACA	MIR17HG	0.306946	3.95125e-10	postive
PLCE1	MIR17HG	0.377241	6.59407e-15	postive
AKAP5	MIR17HG	0.430572	2.14756e-19	postive
NANP	MIR17HG	0.30605	4.46761e-10	postive
DGKH	MIR17HG	0.951213	2.45216e-204	postive
MTAP	MIR17HG	0.444699	1.00695e-20	postive
NUP155	MIR17HG	0.530413	2.93296e-30	postive
PDE1A	MIR17HG	0.31032	2.47878e-10	postive
CACNB2	MIR17HG	0.699405	9.91159e-60	postive
ENPP1	MIR17HG	0.547575	1.62596e-32	postive
ACOX1	MIR17HG	0.416327	4.07673e-18	postive
MGAT4A	MIR17HG	0.567791	2.40294e-35	postive
PDE5A	MIR17HG	0.625602	1.27548e-44	postive
PDE7A	MIR17HG	0.593238	3.37762e-39	postive
TRMT11	MIR17HG	0.437492	4.88321e-20	postive
PLCB4	ZNF433-AS1	0.302311	7.42442e-10	postive
EIF5A2	ZNF433-AS1	0.455976	7.88398e-22	postive
ETNK1	ZNF433-AS1	0.534372	9.08476e-31	postive
OMD	ZNF433-AS1	0.509645	1.07367e-27	postive
ACP6	ZNF433-AS1	0.333807	8.1702e-12	postive
VCAN	ZNF433-AS1	0.315736	1.15838e-10	postive
NUP43	ZNF433-AS1	0.347287	1.00602e-12	postive
PPAT	ZNF433-AS1	0.349925	6.59777e-13	postive
UGGT2	ZNF433-AS1	0.612756	2.1541e-42	postive
PDE4D	ZNF433-AS1	0.593848	2.70372e-39	postive
GPCPD1	ZNF433-AS1	0.410979	1.18781e-17	postive
SLC19A2	ZNF433-AS1	0.308928	3.00683e-10	postive
INHBA	ZNF433-AS1	0.352279	4.51324e-13	postive
OGN	ZNF433-AS1	0.337426	4.70272e-12	postive
PIK3CG	ZNF433-AS1	0.377904	5.86507e-15	postive
EXOSC8	ZNF433-AS1	0.315414	1.21243e-10	postive
GNG2	ZNF433-AS1	0.32845	1.82658e-11	postive
GMPS	ZNF433-AS1	0.32045	5.89927e-11	postive
DIS3	ZNF433-AS1	0.447582	5.29808e-21	postive
GRPEL2	ZNF433-AS1	0.498149	2.37646e-26	postive
PLD1	ZNF433-AS1	0.371396	1.83356e-14	postive
ACSL4	ZNF433-AS1	0.32297	4.0925e-11	postive
PDE8A	ZNF433-AS1	0.302319	7.41672e-10	postive
PPARGC1B	ZNF433-AS1	0.382181	2.73393e-15	postive
AKAP5	ZNF433-AS1	0.400333	9.43808e-17	postive
DGKH	ZNF433-AS1	0.713691	3.31377e-63	postive
MTAP	ZNF433-AS1	0.469293	3.4381e-23	postive
NUP155	ZNF433-AS1	0.375676	8.68886e-15	postive
PDE1A	ZNF433-AS1	0.304723	5.35488e-10	postive
CACNB2	ZNF433-AS1	0.590723	8.406e-39	postive
ENPP1	ZNF433-AS1	0.319559	6.70794e-11	postive
MGAT4A	ZNF433-AS1	0.371635	1.75933e-14	postive
PDE5A	ZNF433-AS1	0.580162	3.54969e-37	postive
PDE7A	ZNF433-AS1	0.502145	8.2064e-27	postive
TRMT11	ZNF433-AS1	0.427562	4.04684e-19	postive
PLCB4	GK-AS1	0.4146	5.76982e-18	postive
MARCKS	GK-AS1	0.335395	6.41752e-12	postive
EIF5A2	GK-AS1	0.571826	6.19705e-36	postive
ETNK1	GK-AS1	0.601424	1.64152e-40	postive
OMD	GK-AS1	0.624566	1.94587e-44	postive
ACP6	GK-AS1	0.318426	7.89349e-11	postive
VCAN	GK-AS1	0.461201	2.34455e-22	postive
NUP43	GK-AS1	0.31377	1.52952e-10	postive
CCT7	GK-AS1	-0.391533	4.95278e-16	negative
UGGT2	GK-AS1	0.700073	6.8899e-60	postive
POLA1	GK-AS1	0.356298	2.3426e-13	postive
PDE4D	GK-AS1	0.762801	5.49757e-77	postive
GPCPD1	GK-AS1	0.561854	1.70684e-34	postive
TKT	GK-AS1	-0.305037	5.13016e-10	negative
SLC19A2	GK-AS1	0.376649	7.32161e-15	postive
INHBA	GK-AS1	0.542181	8.5951e-32	postive
OGN	GK-AS1	0.439205	3.36705e-20	postive
MTM1	GK-AS1	0.393366	3.52077e-16	postive
TIMM50	GK-AS1	-0.322239	4.55237e-11	negative
PDP1	GK-AS1	0.349343	7.24412e-13	postive
MAN1A1	GK-AS1	0.356689	2.19691e-13	postive
PIK3CG	GK-AS1	0.502029	8.46531e-27	postive
GNG2	GK-AS1	0.420564	1.72328e-18	postive
DIO2	GK-AS1	0.456376	7.18973e-22	postive
GMPS	GK-AS1	0.316505	1.03852e-10	postive
DIS3	GK-AS1	0.455177	9.47316e-22	postive
GRPEL2	GK-AS1	0.442192	1.75137e-20	postive
SLC16A4	GK-AS1	0.398453	1.35053e-16	postive
PLD1	GK-AS1	0.536145	5.34686e-31	postive
PPARGC1A	GK-AS1	0.351289	5.29668e-13	postive
ACSL4	GK-AS1	0.420271	1.82991e-18	postive
FMO4	GK-AS1	0.382618	2.52735e-15	postive
DPYD	GK-AS1	0.318733	7.55254e-11	postive
PDE8A	GK-AS1	0.476266	6.30709e-24	postive
PPARGC1B	GK-AS1	0.444756	9.94257e-21	postive
EXOSC5	GK-AS1	-0.320271	6.05362e-11	negative
PLCE1	GK-AS1	0.312181	1.91195e-10	postive
AKAP5	GK-AS1	0.446017	7.51333e-21	postive
CCT3	GK-AS1	-0.334432	7.43097e-12	negative
DGKH	GK-AS1	0.884333	4.4937e-133	postive
MTAP	GK-AS1	0.414046	6.44739e-18	postive
NUP155	GK-AS1	0.355739	2.56783e-13	postive
PDE1A	GK-AS1	0.315195	1.25072e-10	postive
CACNB2	GK-AS1	0.687111	6.70372e-57	postive
ENPP1	GK-AS1	0.398154	1.4294e-16	postive
MGAT4A	GK-AS1	0.447607	5.26847e-21	postive
PDE5A	GK-AS1	0.661875	1.64581e-51	postive
PDE7A	GK-AS1	0.553264	2.71682e-33	postive
TRMT11	GK-AS1	0.313757	1.5324e-10	postive
HSPD1	MIR22HG	-0.328464	1.82262e-11	negative
MGLL	MIR22HG	0.306802	4.03016e-10	postive
SLC44A4	MIR22HG	0.301628	8.14015e-10	postive
PIK3R5	MIR22HG	0.400393	9.32974e-17	postive
DHRS9	MIR22HG	0.444279	1.10501e-20	postive
XDH	MIR22HG	0.336429	5.47925e-12	postive
RPL36A	MIR22HG	-0.31788	8.53483e-11	negative
CCT7	MIR22HG	-0.340394	2.97319e-12	negative
CAD	MIR22HG	-0.321436	5.11507e-11	negative
PIGU	MIR22HG	-0.308776	3.07052e-10	negative
PDE4D	MIR22HG	0.326404	2.47335e-11	postive
HSD3B2	MIR22HG	0.323834	3.60765e-11	postive
TKT	MIR22HG	-0.331479	1.16122e-11	negative
UGT2B15	MIR22HG	0.318745	7.54014e-11	postive
SMPD1	MIR22HG	0.376843	7.07462e-15	postive
CA4	MIR22HG	0.313619	1.56249e-10	postive
SLC5A6	MIR22HG	-0.332267	1.03125e-11	negative
GCNT3	MIR22HG	0.349222	7.38596e-13	postive
CA1	MIR22HG	0.302991	6.77299e-10	postive
PIK3CG	MIR22HG	0.314865	1.31046e-10	postive
GNG2	MIR22HG	0.340109	3.10772e-12	postive
PAICS	MIR22HG	-0.307369	3.728e-10	negative
POLD2	MIR22HG	-0.341283	2.5894e-12	negative
ATIC	MIR22HG	-0.39281	3.90577e-16	negative
CA2	MIR22HG	0.433891	1.05985e-19	postive
RPL12	MIR22HG	-0.380118	3.95607e-15	negative
ABHD5	MIR22HG	0.323314	3.89269e-11	postive
PABPC1	MIR22HG	-0.317894	8.51802e-11	negative
EXOSC5	MIR22HG	-0.304386	5.60551e-10	negative
UGT2B17	MIR22HG	0.347904	9.1178e-13	postive
KIFC3	MIR22HG	0.309452	2.79639e-10	postive
WDR77	MIR22HG	-0.303829	6.04659e-10	negative
DGAT2	MIR22HG	-0.325767	2.71669e-11	negative
TREH	LINC00106	0.365132	5.36347e-14	postive
PLCG1	LINC00106	0.372137	1.61245e-14	postive
ACACB	LINC00106	0.308454	3.21027e-10	postive
GSTM2	LINC00106	0.385049	1.62851e-15	postive
RPL36A	SYNPR-AS1	0.333094	9.10162e-12	postive
HMOX1	SYNPR-AS1	-0.317586	8.90132e-11	negative
PKM	SYNPR-AS1	-0.311655	2.05795e-10	negative
INHBB	LINC01819	0.436965	5.47239e-20	postive
QPRT	FEZF1-AS1	-0.305669	4.70606e-10	negative
MOCS3	FEZF1-AS1	-0.304237	5.72055e-10	negative
HSPD1	ZDHHC20-IT1	-0.330966	1.25425e-11	negative
UCKL1	ZDHHC20-IT1	0.320183	6.13119e-11	postive
OMD	ZDHHC20-IT1	0.306399	4.25918e-10	postive
UGGT2	ZDHHC20-IT1	0.336001	5.85027e-12	postive
CPT2	ZDHHC20-IT1	-0.320639	5.74002e-11	negative
NUP37	ZDHHC20-IT1	-0.309252	2.87501e-10	negative
DGKH	ZDHHC20-IT1	0.490894	1.58125e-25	postive
CACNB2	ZDHHC20-IT1	0.350879	5.65923e-13	postive
PRKACB	LINC01748	0.345422	1.35235e-12	postive
MARCKS	LINC01748	0.321923	4.76617e-11	postive
OMD	LINC01748	0.384305	1.86355e-15	postive
MTAP	LINC01748	0.308411	3.22933e-10	postive
CACNB2	LINC01748	0.361177	1.04368e-13	postive
PDE5A	LINC01748	0.307061	3.88931e-10	postive
PLCB4	SP2-AS1	0.376652	7.31728e-15	postive
PRKACB	SP2-AS1	0.30775	3.53742e-10	postive
ETHE1	SP2-AS1	-0.316724	1.00659e-10	negative
MARCKS	SP2-AS1	0.331677	1.12708e-11	postive
EIF5A2	SP2-AS1	0.459583	3.42089e-22	postive
ETNK1	SP2-AS1	0.545855	2.77443e-32	postive
OMD	SP2-AS1	0.669579	4.23845e-53	postive
ACP6	SP2-AS1	0.397701	1.55749e-16	postive
VCAN	SP2-AS1	0.372128	1.61501e-14	postive
NUP43	SP2-AS1	0.35219	4.57876e-13	postive
PPAT	SP2-AS1	0.366737	4.08328e-14	postive
RAP1A	SP2-AS1	0.307175	3.82909e-10	postive
GPD1L	SP2-AS1	0.320521	5.83874e-11	postive
CCT7	SP2-AS1	-0.366931	3.95025e-14	negative
UGGT2	SP2-AS1	0.642945	8.47313e-48	postive
POLA1	SP2-AS1	0.419758	2.03195e-18	postive
PDE4D	SP2-AS1	0.617881	2.86354e-43	postive
GPCPD1	SP2-AS1	0.47168	1.9322e-23	postive
TKT	SP2-AS1	-0.327613	2.06806e-11	negative
ACACB	SP2-AS1	0.311851	2.00229e-10	postive
SLC19A2	SP2-AS1	0.354897	2.94734e-13	postive
INHBA	SP2-AS1	0.382725	2.47884e-15	postive
OGN	SP2-AS1	0.439672	3.04089e-20	postive
PAFAH1B3	SP2-AS1	-0.312729	1.77068e-10	negative
MTM1	SP2-AS1	0.394515	2.84004e-16	postive
ACSL6	SP2-AS1	0.338305	4.10761e-12	postive
TIMM50	SP2-AS1	-0.327435	2.12359e-11	negative
PDP1	SP2-AS1	0.48375	9.78077e-25	postive
MAN1A1	SP2-AS1	0.301765	7.99172e-10	postive
PIK3CG	SP2-AS1	0.401761	7.17724e-17	postive
DIO2	SP2-AS1	0.370024	2.32443e-14	postive
SNRPF	SP2-AS1	-0.329609	1.53685e-11	negative
GMPS	SP2-AS1	0.38986	6.75061e-16	postive
DIS3	SP2-AS1	0.487799	3.50074e-25	postive
GRPEL2	SP2-AS1	0.428435	3.3697e-19	postive
SLC16A4	SP2-AS1	0.481586	1.68463e-24	postive
PLD1	SP2-AS1	0.512449	4.95346e-28	postive
RPS15	SP2-AS1	-0.309339	2.84064e-10	negative
PPARGC1A	SP2-AS1	0.343602	1.80151e-12	postive
ACSL4	SP2-AS1	0.346612	1.12004e-12	postive
FMO4	SP2-AS1	0.529406	3.94204e-30	postive
PDE8A	SP2-AS1	0.460082	3.04495e-22	postive
PPARGC1B	SP2-AS1	0.515331	2.2206e-28	postive
ACACA	SP2-AS1	0.383636	2.10309e-15	postive
PLCE1	SP2-AS1	0.444147	1.13798e-20	postive
AKAP5	SP2-AS1	0.422089	1.26029e-18	postive
NANP	SP2-AS1	0.310259	2.49994e-10	postive
DGKH	SP2-AS1	0.775738	3.45971e-81	postive
MTAP	SP2-AS1	0.479241	3.02329e-24	postive
PKM	SP2-AS1	-0.350536	5.98043e-13	negative
NUP155	SP2-AS1	0.547208	1.8229e-32	postive
FPGS	SP2-AS1	-0.371403	1.83142e-14	negative
PDE1A	SP2-AS1	0.378105	5.65926e-15	postive
CACNB2	SP2-AS1	0.692329	4.38887e-58	postive
ENPP1	SP2-AS1	0.505937	2.95294e-27	postive
ACOX1	SP2-AS1	0.515758	1.97022e-28	postive
SHMT2	SP2-AS1	-0.305017	5.14405e-10	negative
MGAT4A	SP2-AS1	0.488084	3.25441e-25	postive
PDE5A	SP2-AS1	0.604594	4.96923e-41	postive
SRM	SP2-AS1	-0.334239	7.65228e-12	negative
PDE7A	SP2-AS1	0.59618	1.1504e-39	postive
TRMT11	SP2-AS1	0.373955	1.17485e-14	postive
TAZ	DIO3OS	0.343469	1.83963e-12	postive
UCKL1	TMEM147-AS1	0.328035	1.94271e-11	postive
PLCG1	TMEM147-AS1	0.405876	3.23779e-17	postive
DNMT3B	TMEM147-AS1	0.30023	9.82045e-10	postive
MLXIPL	TMEM147-AS1	0.431861	1.63379e-19	postive
ADCY3	TMEM147-AS1	0.328274	1.87499e-11	postive
GPC2	TMEM147-AS1	0.372986	1.39119e-14	postive
TAZ	TMEM147-AS1	0.423486	9.44919e-19	postive
PKM	TMEM147-AS1	-0.312421	1.8487e-10	negative
MOCS3	TMEM147-AS1	0.307413	3.70555e-10	postive
SLC44A4	LINC02012	0.3195	6.76522e-11	postive
PLCB4	ZKSCAN2-DT	0.316189	1.08612e-10	postive
EIF5A2	ZKSCAN2-DT	0.306163	4.39867e-10	postive
ETNK1	ZKSCAN2-DT	0.340117	3.104e-12	postive
OMD	ZKSCAN2-DT	0.439268	3.32068e-20	postive
ACP6	ZKSCAN2-DT	0.426418	5.14064e-19	postive
CCT2	ZKSCAN2-DT	-0.308269	3.29319e-10	negative
UGGT2	ZKSCAN2-DT	0.445124	9.16266e-21	postive
SULT1A1	ZKSCAN2-DT	0.352767	4.16976e-13	postive
PDE4D	ZKSCAN2-DT	0.419039	2.35288e-18	postive
GPCPD1	ZKSCAN2-DT	0.445834	7.82593e-21	postive
ACACB	ZKSCAN2-DT	0.323236	3.93691e-11	postive
DIS3	ZKSCAN2-DT	0.305747	4.65615e-10	postive
GRPEL2	ZKSCAN2-DT	0.316688	1.0118e-10	postive
SLC16A4	ZKSCAN2-DT	0.32026	6.06347e-11	postive
PLD1	ZKSCAN2-DT	0.371787	1.71371e-14	postive
FMO4	ZKSCAN2-DT	0.449978	3.09174e-21	postive
PDE8A	ZKSCAN2-DT	0.406606	2.80818e-17	postive
PPARGC1B	ZKSCAN2-DT	0.372165	1.60484e-14	postive
PLCE1	ZKSCAN2-DT	0.319097	7.16803e-11	postive
DGKH	ZKSCAN2-DT	0.568475	1.91243e-35	postive
MTAP	ZKSCAN2-DT	0.388046	9.42398e-16	postive
PKM	ZKSCAN2-DT	-0.308972	2.98864e-10	negative
NUP155	ZKSCAN2-DT	0.369259	2.65133e-14	postive
CACNB2	ZKSCAN2-DT	0.555162	1.48452e-33	postive
ENPP1	ZKSCAN2-DT	0.323905	3.57053e-11	postive
ACOX1	ZKSCAN2-DT	0.328699	1.76003e-11	postive
TSTA3	ZKSCAN2-DT	-0.302252	7.48361e-10	negative
PDE5A	ZKSCAN2-DT	0.436548	5.98875e-20	postive
PDE7A	ZKSCAN2-DT	0.465876	7.78219e-23	postive
GALK1	SNHG7	0.304524	5.5013e-10	postive
RPS2	SNHG7	0.38077	3.52117e-15	postive
RAP1A	SNHG7	-0.357198	2.02014e-13	negative
AMN	SNHG7	0.321122	5.35304e-11	postive
SLC27A5	SNHG7	0.343174	1.92695e-12	postive
MTM1	SNHG7	-0.340841	2.77367e-12	negative
EXOSC4	SNHG7	0.330834	1.27934e-11	postive
RPL8	SNHG7	0.408757	1.84189e-17	postive
SUCLG2	SNHG7	-0.329274	1.6155e-11	negative
POLD2	SNHG7	0.306119	4.42542e-10	postive
GSTP1	SNHG7	0.348485	8.31062e-13	postive
RPS5	SNHG7	0.33674	5.22461e-12	postive
RPL12	SNHG7	0.480864	2.01816e-24	postive
RPS15	SNHG7	0.470968	2.29593e-23	postive
EXOSC5	SNHG7	0.300973	8.88988e-10	postive
RPS21	SNHG7	0.302268	7.46824e-10	postive
FPGS	SNHG7	0.429594	2.64044e-19	postive
POLD1	SNHG7	0.345496	1.33675e-12	postive
SRM	SNHG7	0.334979	6.83731e-12	postive
HAGHL	SNHG7	0.444296	1.10092e-20	postive
PLCB4	LINC01138	0.309275	2.8657e-10	postive
ETHE1	LINC01138	-0.317709	8.74569e-11	negative
MARCKS	LINC01138	0.354002	3.41136e-13	postive
EIF5A2	LINC01138	0.376817	7.10749e-15	postive
HPGDS	LINC01138	0.314634	1.35398e-10	postive
ETNK1	LINC01138	0.377221	6.61776e-15	postive
OMD	LINC01138	0.446873	6.20799e-21	postive
ACP6	LINC01138	0.374205	1.12458e-14	postive
VCAN	LINC01138	0.405294	3.62586e-17	postive
CCT7	LINC01138	-0.320959	5.48101e-11	negative
UGGT2	LINC01138	0.497148	3.0952e-26	postive
GNA11	LINC01138	-0.303535	6.29236e-10	negative
PDE4D	LINC01138	0.567843	2.36199e-35	postive
GPCPD1	LINC01138	0.397703	1.55702e-16	postive
POLR3K	LINC01138	-0.335644	6.17804e-12	negative
TKT	LINC01138	-0.389094	7.77435e-16	negative
PYCR1	LINC01138	-0.430148	2.34891e-19	negative
SLC19A2	LINC01138	0.340176	3.07578e-12	postive
INHBA	LINC01138	0.475698	7.25269e-24	postive
OGN	LINC01138	0.326592	2.40539e-11	postive
TIMM50	LINC01138	-0.305206	5.01345e-10	negative
PLCD4	LINC01138	0.302336	7.40005e-10	postive
PIK3CG	LINC01138	0.390147	6.40179e-16	postive
GNG2	LINC01138	0.371529	1.79202e-14	postive
POLD2	LINC01138	-0.343275	1.89663e-12	negative
DIO2	LINC01138	0.368835	2.85195e-14	postive
DIS3	LINC01138	0.367687	3.47192e-14	postive
SLC16A4	LINC01138	0.44877	4.05828e-21	postive
PLD1	LINC01138	0.380932	3.42054e-15	postive
FMO4	LINC01138	0.407628	2.29917e-17	postive
PDE8A	LINC01138	0.394524	2.83477e-16	postive
AKAP5	LINC01138	0.344981	1.45007e-12	postive
DGKH	LINC01138	0.571938	5.96655e-36	postive
MTAP	LINC01138	0.370848	2.01628e-14	postive
TK1	LINC01138	-0.355979	2.46879e-13	negative
PDE1A	LINC01138	0.361363	1.01162e-13	postive
CACNB2	LINC01138	0.527702	6.48753e-30	postive
SHMT2	LINC01138	-0.307543	3.63979e-10	negative
PDE5A	LINC01138	0.528376	5.32895e-30	postive
SRM	LINC01138	-0.309312	2.85121e-10	negative
PDE7A	LINC01138	0.524112	1.83598e-29	postive
POLR1B	PVT1	0.309609	2.73597e-10	postive
SLC44A4	PVT1	-0.323846	3.60126e-11	negative
OMD	PVT1	0.354164	3.32199e-13	postive
ACP6	PVT1	0.396631	1.90723e-16	postive
SLC25A32	PVT1	0.42702	4.53331e-19	postive
PPAT	PVT1	0.305045	5.12465e-10	postive
GPCPD1	PVT1	0.300029	1.00873e-09	postive
SQLE	PVT1	0.350156	6.35717e-13	postive
DNMT3B	PVT1	0.345694	1.2955e-12	postive
SLC19A2	PVT1	0.326188	2.55323e-11	postive
PDP1	PVT1	0.533711	1.10604e-30	postive
GRPEL2	PVT1	0.309298	2.85658e-10	postive
PABPC1	PVT1	0.39939	1.12995e-16	postive
TGS1	PVT1	0.317382	9.16405e-11	postive
PPARGC1B	PVT1	0.31043	2.44132e-10	postive
ACACA	PVT1	0.305424	4.86658e-10	postive
DGKH	PVT1	0.366613	4.1702e-14	postive
MTAP	PVT1	0.426518	5.0342e-19	postive
NUP155	PVT1	0.418924	2.40844e-18	postive
CACNB2	PVT1	0.428912	3.04809e-19	postive
PDE7A	PVT1	0.614468	1.10247e-42	postive
TAZ	MELTF-AS1	0.331615	1.13775e-11	postive
HAGHL	MELTF-AS1	0.304384	5.60706e-10	postive
MGAT5	SLCO4A1-AS1	0.307866	3.48133e-10	postive
STXBP1	SLCO4A1-AS1	0.319064	7.20237e-11	postive
INHBB	SLCO4A1-AS1	0.334191	7.70822e-12	postive
PSPH	SNHG15	0.381831	2.91099e-15	postive
RPL36A	SNHG15	0.387526	1.03677e-15	postive
PIGU	SNHG15	0.310303	2.48472e-10	postive
ASNS	SNHG15	0.300865	9.01969e-10	postive
MLXIPL	SNHG15	0.356873	2.1314e-13	postive
NME1	SNHG15	0.301792	7.96293e-10	postive
PFDN4	SNHG15	0.324167	3.43629e-11	postive
CCT6A	SNHG15	0.445977	7.57975e-21	postive
DPM1	SNHG15	0.302152	7.58563e-10	postive
RAE1	SNHG15	0.401658	7.32156e-17	postive
EXOSC8	SNHG15	0.316035	1.11029e-10	postive
EIF3B	SNHG15	0.452581	1.7144e-21	postive
POLD2	SNHG15	0.375594	8.81557e-15	postive
EIF2S2	SNHG15	0.332128	1.0531e-11	postive
EXOSC2	SNHG15	0.376313	7.76729e-15	postive
SNRPD2	SNHG15	0.328724	1.75343e-11	postive
NIT2	SNHG15	0.373053	1.37515e-14	postive
TAZ	SNHG15	0.401947	6.92575e-17	postive
GGCT	SNHG15	0.454277	1.16413e-21	postive
TIMM8A	SNHG15	0.309711	2.69778e-10	postive
EXOSC5	SNHG15	0.33195	1.08177e-11	postive
HSD17B7	GAS5	0.302931	6.82853e-10	postive
RPL36A	GAS5	0.333846	8.12228e-12	postive
GNA11	GAS5	-0.329553	1.54968e-11	negative
RPL8	GAS5	0.380189	3.90648e-15	postive
TIMM50	GAS5	0.301824	7.92888e-10	postive
POLR1C	GAS5	0.417951	2.93492e-18	postive
SNRPD2	GAS5	0.519344	7.17103e-29	postive
CCT4	GAS5	0.370258	2.23253e-14	postive
RPS5	GAS5	0.492415	1.06655e-25	postive
RPL12	GAS5	0.647097	1.36913e-48	postive
RPS15	GAS5	0.40239	6.36052e-17	postive
EXOSC5	GAS5	0.332628	9.7664e-12	postive
CCT3	GAS5	0.328319	1.86239e-11	postive
PFDN2	GAS5	0.331243	1.20305e-11	postive
HSPD1	SNHG1	0.387167	1.10703e-15	postive
PSAT1	SNHG1	0.377224	6.61391e-15	postive
NUP43	SNHG1	0.424948	6.98098e-19	postive
PNPT1	SNHG1	0.401972	6.89295e-17	postive
SLC19A2	SNHG1	0.301945	7.79983e-10	postive
SMPD1	SNHG1	-0.300722	9.19405e-10	negative
NUP107	SNHG1	0.435593	7.35737e-20	postive
POLR1C	SNHG1	0.337747	4.4761e-12	postive
GART	SNHG1	0.31636	1.06014e-10	postive
POLE2	SNHG1	0.369065	2.74119e-14	postive
MTHFD1L	SNHG1	0.36403	6.46242e-14	postive
EXOSC8	SNHG1	0.445991	7.55666e-21	postive
PAICS	SNHG1	0.363551	7.00597e-14	postive
POLA2	SNHG1	0.312018	1.95609e-10	postive
EXOSC2	SNHG1	0.55153	4.7045e-33	postive
NUP37	SNHG1	0.342283	2.21523e-12	postive
PRIM1	SNHG1	0.33378	8.20429e-12	postive
GMPS	SNHG1	0.328999	1.68322e-11	postive
GRPEL2	SNHG1	0.397147	1.72995e-16	postive
CCT4	SNHG1	0.323645	3.70883e-11	postive
POLR3G	SNHG1	0.366998	3.90555e-14	postive
DTYMK	SNHG1	0.318453	7.86208e-11	postive
EXOSC3	SNHG1	0.358199	1.71237e-13	postive
MTHFD2	SNHG1	0.445907	7.69849e-21	postive
TRMT11	SNHG1	0.505935	2.95468e-27	postive
ACP6	HM13-IT1	0.319796	6.48269e-11	postive
UGGT2	HM13-IT1	0.342437	2.1626e-12	postive
PDE4D	HM13-IT1	0.309066	2.95002e-10	postive
PLCG1	HM13-IT1	0.449869	3.16933e-21	postive
ACACB	HM13-IT1	0.364825	5.64939e-14	postive
PLCD4	HM13-IT1	0.358109	1.73805e-13	postive
DIS3	HM13-IT1	0.300674	9.25294e-10	postive
PLD1	HM13-IT1	0.394874	2.65464e-16	postive
PDE8A	HM13-IT1	0.474369	1.00437e-23	postive
PPARGC1B	HM13-IT1	0.473138	1.35603e-23	postive
ACACA	HM13-IT1	0.331478	1.16137e-11	postive
PLCE1	HM13-IT1	0.308922	3.00945e-10	postive
DGKH	HM13-IT1	0.444449	1.06426e-20	postive
NUP155	HM13-IT1	0.326097	2.58781e-11	postive
CACNB2	HM13-IT1	0.359833	1.30592e-13	postive
PDE7A	HM13-IT1	0.405396	3.55486e-17	postive
EIF5A2	SNHG4	0.30315	6.62888e-10	postive
POLR1B	SNHG4	0.414989	5.33702e-18	postive
ETNK1	SNHG4	0.379177	4.67858e-15	postive
OMD	SNHG4	0.453278	1.46258e-21	postive
ACP6	SNHG4	0.332601	9.80641e-12	postive
SLC25A32	SNHG4	0.32263	4.30034e-11	postive
NUP43	SNHG4	0.409584	1.56504e-17	postive
PPAT	SNHG4	0.39305	3.73482e-16	postive
PNPT1	SNHG4	0.362932	7.77653e-14	postive
UGGT2	SNHG4	0.474509	9.70436e-24	postive
POLA1	SNHG4	0.353543	3.6756e-13	postive
PDE4D	SNHG4	0.437061	5.36051e-20	postive
GPCPD1	SNHG4	0.388864	8.11007e-16	postive
ACADS	SNHG4	-0.338852	3.77518e-12	negative
SLC19A2	SNHG4	0.446417	6.87245e-21	postive
ACSL6	SNHG4	0.307454	3.68476e-10	postive
PDP1	SNHG4	0.425996	5.6135e-19	postive
NUP107	SNHG4	0.363494	7.07425e-14	postive
EXOSC8	SNHG4	0.321966	4.73626e-11	postive
CHPF	SNHG4	-0.336514	5.40874e-12	negative
GMPS	SNHG4	0.390286	6.23937e-16	postive
DIS3	SNHG4	0.428213	3.53004e-19	postive
GRPEL2	SNHG4	0.489746	2.12493e-25	postive
SLC16A4	SNHG4	0.300712	9.20639e-10	postive
FMO4	SNHG4	0.311531	2.09387e-10	postive
POLR3G	SNHG4	0.303623	6.21799e-10	postive
PDE8A	SNHG4	0.432173	1.52902e-19	postive
TIMM8A	SNHG4	0.336387	5.51534e-12	postive
PPARGC1B	SNHG4	0.509327	1.17156e-27	postive
ACACA	SNHG4	0.348979	7.67913e-13	postive
PLCE1	SNHG4	0.35598	2.46835e-13	postive
DGKH	SNHG4	0.511067	7.25807e-28	postive
MTAP	SNHG4	0.466207	7.19273e-23	postive
NUP155	SNHG4	0.494694	5.89256e-26	postive
FPGS	SNHG4	-0.30338	6.4257e-10	negative
CACNB2	SNHG4	0.503035	6.4639e-27	postive
ENPP1	SNHG4	0.317394	9.14817e-11	postive
ACOX1	SNHG4	0.360145	1.23977e-13	postive
MGAT4A	SNHG4	0.337959	4.33274e-12	postive
PDE5A	SNHG4	0.382259	2.69596e-15	postive
PDE7A	SNHG4	0.511774	5.97156e-28	postive
NUP205	SNHG4	0.346733	1.09874e-12	postive
TRMT11	SNHG4	0.437426	4.95359e-20	postive
NPR1	LINC01614	0.304529	5.49783e-10	postive
HPGDS	LINC01614	0.320545	5.81905e-11	postive
PIK3R5	LINC01614	0.408246	2.0368e-17	postive
OMD	LINC01614	0.36548	5.05587e-14	postive
VCAN	LINC01614	0.687318	6.02435e-57	postive
AOC3	LINC01614	0.308954	2.99589e-10	postive
PRELP	LINC01614	0.376341	7.73012e-15	postive
PTGIS	LINC01614	0.484262	8.59725e-25	postive
A2M	LINC01614	0.346735	1.09829e-12	postive
INHBA	LINC01614	0.622359	4.76313e-44	postive
CD36	LINC01614	0.410518	1.30148e-17	postive
CAV1	LINC01614	0.472065	1.76023e-23	postive
SPHK1	LINC01614	0.436934	5.50947e-20	postive
GALNT15	LINC01614	0.528804	4.70191e-30	postive
GNG2	LINC01614	0.310163	2.53365e-10	postive
DIO2	LINC01614	0.478265	3.85162e-24	postive
TUBA1A	LINC01614	0.477601	4.53805e-24	postive
TUBB6	LINC01614	0.423116	1.02006e-18	postive
BGN	LINC01614	0.665283	3.30601e-52	postive
DCN	LINC01614	0.649821	4.07742e-49	postive
DPYD	LINC01614	0.464267	1.13972e-22	postive
P4HA3	LINC01614	0.643621	6.31054e-48	postive
PDE1A	LINC01614	0.461316	2.28243e-22	postive
GRP	LINC01614	0.306498	4.20155e-10	postive
KIFC3	LINC01614	0.334184	7.71638e-12	postive
LYVE1	LINC01614	0.362347	8.5792e-14	postive
PLCB4	LINC01473	0.529877	3.43379e-30	postive
MARCKS	LINC01473	0.405786	3.29462e-17	postive
EIF5A2	LINC01473	0.579662	4.22434e-37	postive
ETNK1	LINC01473	0.685246	1.75119e-56	postive
OMD	LINC01473	0.72408	7.16732e-66	postive
ACP6	LINC01473	0.310549	2.40117e-10	postive
AOX1	LINC01473	0.437017	5.41144e-20	postive
SLC25A32	LINC01473	0.35667	2.20351e-13	postive
VCAN	LINC01473	0.427153	4.40883e-19	postive
NUP43	LINC01473	0.379889	4.12082e-15	postive
PPAT	LINC01473	0.39083	5.64275e-16	postive
RAP1A	LINC01473	0.343583	1.80697e-12	postive
CCT7	LINC01473	-0.326379	2.48233e-11	negative
UGGT2	LINC01473	0.759866	4.52848e-76	postive
POLA1	LINC01473	0.411217	1.1331e-17	postive
PDE4D	LINC01473	0.724076	7.18829e-66	postive
GPCPD1	LINC01473	0.713142	4.54756e-63	postive
SLC19A2	LINC01473	0.497146	3.09652e-26	postive
INHBA	LINC01473	0.460405	2.82379e-22	postive
OGN	LINC01473	0.510936	7.52566e-28	postive
MTM1	LINC01473	0.409032	1.74494e-17	postive
ACSL6	LINC01473	0.387246	1.09126e-15	postive
PDP1	LINC01473	0.497617	2.73505e-26	postive
MAN1A1	LINC01473	0.391146	5.32199e-16	postive
PIK3CG	LINC01473	0.449433	3.49629e-21	postive
GNG2	LINC01473	0.392583	4.07429e-16	postive
DIO2	LINC01473	0.526364	9.57467e-30	postive
GMPS	LINC01473	0.353606	3.6384e-13	postive
DIS3	LINC01473	0.489131	2.48881e-25	postive
GRPEL2	LINC01473	0.493123	8.87496e-26	postive
SLC16A4	LINC01473	0.483525	1.03512e-24	postive
PLD1	LINC01473	0.445178	9.05418e-21	postive
PPARGC1A	LINC01473	0.30837	3.24779e-10	postive
ACSL4	LINC01473	0.434128	1.00748e-19	postive
FMO4	LINC01473	0.498456	2.19086e-26	postive
DPYD	LINC01473	0.30203	7.71111e-10	postive
PDE8A	LINC01473	0.476895	5.40248e-24	postive
PPARGC1B	LINC01473	0.386846	1.17385e-15	postive
PLCE1	LINC01473	0.390188	6.35354e-16	postive
AKAP5	LINC01473	0.454046	1.22751e-21	postive
NANP	LINC01473	0.33431	7.56942e-12	postive
DGKH	LINC01473	0.894288	2.30189e-140	postive
MTAP	LINC01473	0.52187	3.49385e-29	postive
NUP155	LINC01473	0.493559	7.92362e-26	postive
FPGS	LINC01473	-0.310574	2.39271e-10	negative
PDE1A	LINC01473	0.406503	2.86522e-17	postive
CACNB2	LINC01473	0.744717	1.5203e-71	postive
ENPP1	LINC01473	0.573063	4.07493e-36	postive
ACOX1	LINC01473	0.470588	2.51676e-23	postive
MGAT4A	LINC01473	0.532618	1.53001e-30	postive
PDE5A	LINC01473	0.713194	4.41421e-63	postive
PDE7A	LINC01473	0.669886	3.65614e-53	postive
TRMT11	LINC01473	0.403432	5.20227e-17	postive
SNRPB	RNASEH1-AS1	0.388259	9.06358e-16	postive
PSPH	RNASEH1-AS1	0.355315	2.75264e-13	postive
GALK1	RNASEH1-AS1	0.334306	7.57458e-12	postive
EIF4EBP1	RNASEH1-AS1	0.305837	4.59953e-10	postive
AHCY	RNASEH1-AS1	0.444782	9.88545e-21	postive
CCT7	RNASEH1-AS1	0.494177	6.7447e-26	postive
PSMA7	RNASEH1-AS1	0.462372	1.78138e-22	postive
PIGU	RNASEH1-AS1	0.341065	2.67867e-12	postive
PSMD14	RNASEH1-AS1	0.401686	7.28219e-17	postive
HSD17B10	RNASEH1-AS1	0.33358	8.45625e-12	postive
POLR3K	RNASEH1-AS1	0.334342	7.53266e-12	postive
PYCR1	RNASEH1-AS1	0.334172	7.72994e-12	postive
NME1	RNASEH1-AS1	0.556196	1.06617e-33	postive
ALG3	RNASEH1-AS1	0.338027	4.28781e-12	postive
EXOSC4	RNASEH1-AS1	0.371696	1.74085e-14	postive
RPL8	RNASEH1-AS1	0.328267	1.87697e-11	postive
TIMM50	RNASEH1-AS1	0.408312	2.01044e-17	postive
ADK	RNASEH1-AS1	0.393325	3.54809e-16	postive
ODC1	RNASEH1-AS1	0.31028	2.49285e-10	postive
POLR1C	RNASEH1-AS1	0.383093	2.31985e-15	postive
EXOSC7	RNASEH1-AS1	0.385931	1.38703e-15	postive
DPM1	RNASEH1-AS1	0.316916	9.79393e-11	postive
RAE1	RNASEH1-AS1	0.364423	6.04701e-14	postive
POLD2	RNASEH1-AS1	0.31403	1.47458e-10	postive
ATIC	RNASEH1-AS1	0.324468	3.28775e-11	postive
EXOSC2	RNASEH1-AS1	0.412077	9.55126e-18	postive
GNPDA1	RNASEH1-AS1	0.33761	4.57131e-12	postive
SNRPD2	RNASEH1-AS1	0.411095	1.16073e-17	postive
NUP37	RNASEH1-AS1	0.341768	2.40102e-12	postive
PRIM1	RNASEH1-AS1	0.331598	1.14053e-11	postive
SNRPF	RNASEH1-AS1	0.312925	1.72262e-10	postive
CCT4	RNASEH1-AS1	0.379261	4.60929e-15	postive
NIT2	RNASEH1-AS1	0.314518	1.37639e-10	postive
PLD1	RNASEH1-AS1	-0.303899	5.98929e-10	negative
DTYMK	RNASEH1-AS1	0.548661	1.15855e-32	postive
EXOSC5	RNASEH1-AS1	0.445022	9.37341e-21	postive
RPS21	RNASEH1-AS1	0.326153	2.56634e-11	postive
EXOSC3	RNASEH1-AS1	0.360787	1.11393e-13	postive
ENOPH1	RNASEH1-AS1	0.349672	6.87178e-13	postive
SRM	RNASEH1-AS1	0.320077	6.22549e-11	postive
MOCS3	RNASEH1-AS1	0.359731	1.32809e-13	postive
AHCY	MINCR	0.338318	4.09963e-12	postive
PSMA7	MINCR	0.377032	6.84255e-15	postive
PIGU	MINCR	0.372174	1.60222e-14	postive
NME1	MINCR	0.332918	9.34811e-12	postive
HK2	MINCR	-0.301112	8.72488e-10	negative
ALG3	MINCR	0.305169	5.03877e-10	postive
EXOSC4	MINCR	0.492027	1.17951e-25	postive
RPL8	MINCR	0.514666	2.67391e-28	postive
PABPC1	MINCR	0.394843	2.67038e-16	postive
DTYMK	MINCR	0.347389	9.89855e-13	postive
EXOSC5	MINCR	0.359937	1.28334e-13	postive
RPS21	MINCR	0.354834	2.97774e-13	postive
TSTA3	MINCR	0.30265	7.0929e-10	postive
SRM	MINCR	0.331478	1.16146e-11	postive
PLCB4	MACC1-AS1	0.458126	4.79896e-22	postive
PRKACB	MACC1-AS1	0.335572	6.24696e-12	postive
MARCKS	MACC1-AS1	0.439271	3.31852e-20	postive
EIF5A2	MACC1-AS1	0.571654	6.56985e-36	postive
ETNK1	MACC1-AS1	0.689376	2.06763e-57	postive
OMD	MACC1-AS1	0.798558	2.49176e-89	postive
ACP6	MACC1-AS1	0.303395	6.41252e-10	postive
VCAN	MACC1-AS1	0.426088	5.50607e-19	postive
NUP43	MACC1-AS1	0.36011	1.24692e-13	postive
PPAT	MACC1-AS1	0.323718	3.66939e-11	postive
CCT7	MACC1-AS1	-0.362832	7.90737e-14	negative
PDE3A	MACC1-AS1	0.301497	8.28476e-10	postive
UGGT2	MACC1-AS1	0.662067	1.50418e-51	postive
POLA1	MACC1-AS1	0.392709	3.98033e-16	postive
PDE4D	MACC1-AS1	0.738021	1.20659e-69	postive
GPCPD1	MACC1-AS1	0.630543	1.66293e-45	postive
TKT	MACC1-AS1	-0.309581	2.74679e-10	negative
SLC19A2	MACC1-AS1	0.398391	1.36659e-16	postive
INHBA	MACC1-AS1	0.503266	6.07367e-27	postive
OGN	MACC1-AS1	0.510187	9.25091e-28	postive
MTM1	MACC1-AS1	0.404019	4.64397e-17	postive
PDP1	MACC1-AS1	0.417516	3.20572e-18	postive
MAN1A1	MACC1-AS1	0.331543	1.15e-11	postive
PIK3CG	MACC1-AS1	0.454784	1.03667e-21	postive
GNG2	MACC1-AS1	0.364037	6.45452e-14	postive
DIO2	MACC1-AS1	0.437098	5.31726e-20	postive
GMPS	MACC1-AS1	0.352018	4.70776e-13	postive
DIS3	MACC1-AS1	0.404389	4.32265e-17	postive
GRPEL2	MACC1-AS1	0.483353	1.08099e-24	postive
SLC16A4	MACC1-AS1	0.457592	5.42952e-22	postive
PLD1	MACC1-AS1	0.461145	2.37542e-22	postive
ACSL4	MACC1-AS1	0.374825	1.0089e-14	postive
FMO4	MACC1-AS1	0.408751	1.8442e-17	postive
PDE8A	MACC1-AS1	0.419928	1.96266e-18	postive
TIMM8A	MACC1-AS1	0.3152	1.2499e-10	postive
PPARGC1B	MACC1-AS1	0.393717	3.29728e-16	postive
PLCE1	MACC1-AS1	0.365151	5.34588e-14	postive
AKAP5	MACC1-AS1	0.474824	8.9844e-24	postive
CCT3	MACC1-AS1	-0.31856	7.74283e-11	negative
DGKH	MACC1-AS1	0.859629	1.49837e-117	postive
MTAP	MACC1-AS1	0.516398	1.64622e-28	postive
NUP155	MACC1-AS1	0.475798	7.07625e-24	postive
PDE1A	MACC1-AS1	0.390158	6.38902e-16	postive
CACNB2	MACC1-AS1	0.75665	4.41102e-75	postive
ENPP1	MACC1-AS1	0.46681	6.23014e-23	postive
ACOX1	MACC1-AS1	0.403927	4.7271e-17	postive
MGAT4A	MACC1-AS1	0.493158	8.79481e-26	postive
PDE5A	MACC1-AS1	0.7226	1.74843e-65	postive
PDE7A	MACC1-AS1	0.569102	1.55049e-35	postive
TRMT11	MACC1-AS1	0.330613	1.32245e-11	postive
VAMP2	LINC02474	0.325241	2.93525e-11	postive
UGP2	MMP25-AS1	-0.310485	2.42266e-10	negative
VAMP2	MMP25-AS1	0.63152	1.10686e-45	postive
PLCD4	MMP25-AS1	0.326892	2.30102e-11	postive
SUCLG2	MMP25-AS1	-0.309584	2.74576e-10	negative
MUC4	MMP25-AS1	0.336291	5.5969e-12	postive
MUC6	MMP25-AS1	0.419444	2.16627e-18	postive
NUP43	SNHG3	0.403307	5.329e-17	postive
EXOSC2	SNHG3	0.343545	1.81788e-12	postive
GRPEL2	SNHG3	0.427169	4.39351e-19	postive
TUBA1A	SNHG3	-0.349174	7.44267e-13	negative
POLR3G	SNHG3	0.313617	1.56277e-10	postive
PPARGC1B	SNHG3	0.414169	6.29046e-18	postive
NUP155	SNHG3	0.365543	5.00246e-14	postive
PDE7A	SNHG3	0.347349	9.96228e-13	postive
TRMT11	SNHG3	0.336184	5.68893e-12	postive
QPRT	LINC01273	0.318885	7.39035e-11	postive
PSMA7	LINC01273	0.309687	2.70657e-10	postive
PIGU	LINC01273	0.334587	7.25739e-12	postive
MOCS1	LINC01273	0.315658	1.17132e-10	postive
TAZ	LINC01273	0.317546	8.95215e-11	postive
INHBB	LINC01273	0.352899	4.08155e-13	postive
UST	UNC5B-AS1	0.33906	3.65597e-12	postive
MUC5AC	UNC5B-AS1	0.304429	5.57344e-10	postive
PRKAR2B	UNC5B-AS1	0.415319	4.99379e-18	postive
PLCD3	UNC5B-AS1	0.314215	1.43651e-10	postive
SLC2A5	UNC5B-AS1	0.329317	1.60519e-11	postive
POLR1D	ZFAS1	0.368722	2.90773e-14	postive
PSPH	ZFAS1	0.349969	6.55165e-13	postive
AHCY	ZFAS1	0.344585	1.54349e-12	postive
RPL36A	ZFAS1	0.399611	1.08333e-16	postive
SLC19A2	ZFAS1	0.314024	1.47582e-10	postive
PFDN4	ZFAS1	0.375098	9.61807e-15	postive
ADK	ZFAS1	0.403617	5.0193e-17	postive
POLR1C	ZFAS1	0.322843	4.16915e-11	postive
DPM1	ZFAS1	0.407526	2.34574e-17	postive
RAE1	ZFAS1	0.416837	3.67769e-18	postive
EXOSC8	ZFAS1	0.413051	7.86627e-18	postive
EIF2S2	ZFAS1	0.358087	1.74448e-13	postive
SNRPD2	ZFAS1	0.443143	1.42047e-20	postive
ADCY9	ZFAS1	-0.317142	9.4831e-11	negative
CCT4	ZFAS1	0.479307	2.97417e-24	postive
NIT2	ZFAS1	0.329011	1.68007e-11	postive
RPS5	ZFAS1	0.344383	1.59323e-12	postive
RPL12	ZFAS1	0.503968	5.02837e-27	postive
EXOSC5	ZFAS1	0.314256	1.42826e-10	postive
SLC9A1	ZFAS1	-0.321527	5.04749e-11	negative
RPS21	ZFAS1	0.302481	7.25668e-10	postive
LIPG	MIRLET7BHG	0.448812	4.02019e-21	postive
PIK3R5	MIRLET7BHG	0.301588	8.18441e-10	postive
ACP6	MIRLET7BHG	0.316756	1.00196e-10	postive
PDE4D	MIRLET7BHG	0.386171	1.32772e-15	postive
PIK3CG	MIRLET7BHG	0.344303	1.61346e-12	postive
PLD1	MIRLET7BHG	0.387599	1.02293e-15	postive
PPARGC1B	MIRLET7BHG	0.541355	1.10619e-31	postive
PLCE1	MIRLET7BHG	0.31428	1.42342e-10	postive
DGKH	MIRLET7BHG	0.363421	7.16141e-14	postive
CACNB2	MIRLET7BHG	0.378281	5.48553e-15	postive
PDE5A	MIRLET7BHG	0.330989	1.24983e-11	postive
PDE7A	MIRLET7BHG	0.339352	3.49479e-12	postive
B3GNTL1	MIR3142HG	0.314703	1.34096e-10	postive
PPARGC1B	MIR3142HG	0.354168	3.32026e-13	postive
MUC4	MIR3142HG	0.304572	5.46566e-10	postive
PLCB4	LINC-PINT	0.337825	4.42305e-12	postive
MARCKS	LINC-PINT	0.348343	8.50138e-13	postive
EIF5A2	LINC-PINT	0.52552	1.22271e-29	postive
HPGDS	LINC-PINT	0.314466	1.38657e-10	postive
ETNK1	LINC-PINT	0.612647	2.24769e-42	postive
OMD	LINC-PINT	0.773703	1.65299e-80	postive
ACP6	LINC-PINT	0.348892	7.78746e-13	postive
AOX1	LINC-PINT	0.347655	9.4878e-13	postive
SLC25A32	LINC-PINT	0.304622	5.42829e-10	postive
VCAN	LINC-PINT	0.437326	5.06199e-20	postive
NUP43	LINC-PINT	0.353507	3.69756e-13	postive
PPAT	LINC-PINT	0.320102	6.20298e-11	postive
CCT7	LINC-PINT	-0.357808	1.82666e-13	negative
UGGT2	LINC-PINT	0.610859	4.50494e-42	postive
POLA1	LINC-PINT	0.399023	1.21173e-16	postive
PDE4D	LINC-PINT	0.789805	4.36091e-86	postive
GPCPD1	LINC-PINT	0.601126	1.83546e-40	postive
TKT	LINC-PINT	-0.317396	9.14538e-11	negative
PYCR1	LINC-PINT	-0.302225	7.51121e-10	negative
ACACB	LINC-PINT	0.307131	3.85208e-10	postive
SLC19A2	LINC-PINT	0.394512	2.84122e-16	postive
INHBA	LINC-PINT	0.506584	2.477e-27	postive
OGN	LINC-PINT	0.531399	2.19383e-30	postive
MTM1	LINC-PINT	0.41913	2.30956e-18	postive
ALG3	LINC-PINT	-0.303627	6.21422e-10	negative
ACSL6	LINC-PINT	0.361038	1.06812e-13	postive
PDP1	LINC-PINT	0.487326	3.94963e-25	postive
MAN1A1	LINC-PINT	0.352812	4.13941e-13	postive
PIK3CG	LINC-PINT	0.506815	2.32639e-27	postive
GNG2	LINC-PINT	0.393507	3.42931e-16	postive
DIO2	LINC-PINT	0.429691	2.58693e-19	postive
GMPS	LINC-PINT	0.354517	3.13617e-13	postive
DIS3	LINC-PINT	0.40292	5.74254e-17	postive
GRPEL2	LINC-PINT	0.473413	1.26838e-23	postive
SLC16A4	LINC-PINT	0.5236	2.12761e-29	postive
PLD1	LINC-PINT	0.541955	9.20911e-32	postive
PPARGC1A	LINC-PINT	0.341293	2.58548e-12	postive
ACSL4	LINC-PINT	0.379221	4.64159e-15	postive
FMO4	LINC-PINT	0.377543	6.25122e-15	postive
DPYD	LINC-PINT	0.304604	5.44228e-10	postive
PDE8A	LINC-PINT	0.528003	5.94259e-30	postive
PPARGC1B	LINC-PINT	0.497665	2.70025e-26	postive
ACACA	LINC-PINT	0.311001	2.2548e-10	postive
PLCE1	LINC-PINT	0.428065	3.64144e-19	postive
AKAP5	LINC-PINT	0.432398	1.45768e-19	postive
CCT3	LINC-PINT	-0.302101	7.63753e-10	negative
DGKH	LINC-PINT	0.795744	2.85971e-88	postive
MTAP	LINC-PINT	0.535828	5.8805e-31	postive
NUP155	LINC-PINT	0.530003	3.30916e-30	postive
PDE1A	LINC-PINT	0.389565	7.1279e-16	postive
CACNB2	LINC-PINT	0.725007	4.09167e-66	postive
ENPP1	LINC-PINT	0.540618	1.38482e-31	postive
ACOX1	LINC-PINT	0.415947	4.40075e-18	postive
MGAT4A	LINC-PINT	0.50554	3.28861e-27	postive
PDE5A	LINC-PINT	0.693914	1.89616e-58	postive
PDE7A	LINC-PINT	0.638267	6.38643e-47	postive
TRMT11	LINC-PINT	0.353477	3.7158e-13	postive
PLCB4	LMO7-AS1	0.40868	1.87e-17	postive
MARCKS	LMO7-AS1	0.369868	2.38783e-14	postive
EIF5A2	LMO7-AS1	0.602559	1.07184e-40	postive
HPGDS	LMO7-AS1	0.335834	6.00189e-12	postive
ETNK1	LMO7-AS1	0.535772	5.98021e-31	postive
OMD	LMO7-AS1	0.576722	1.16714e-36	postive
VCAN	LMO7-AS1	0.402021	6.82838e-17	postive
RAP1A	LMO7-AS1	0.327314	2.16192e-11	postive
UGGT2	LMO7-AS1	0.717187	4.33367e-64	postive
PDE4D	LMO7-AS1	0.586302	4.09637e-38	postive
GPCPD1	LMO7-AS1	0.439795	2.9607e-20	postive
SLC19A2	LMO7-AS1	0.374501	1.06785e-14	postive
INHBA	LMO7-AS1	0.450704	2.62451e-21	postive
OGN	LMO7-AS1	0.386534	1.24267e-15	postive
MTM1	LMO7-AS1	0.304648	5.40964e-10	postive
ACSL6	LMO7-AS1	0.331006	1.24677e-11	postive
PDP1	LMO7-AS1	0.304172	5.77111e-10	postive
MAN1A1	LMO7-AS1	0.30898	2.98534e-10	postive
PIK3CG	LMO7-AS1	0.375378	9.15703e-15	postive
GNG2	LMO7-AS1	0.358783	1.55446e-13	postive
DIO2	LMO7-AS1	0.443747	1.24298e-20	postive
DIS3	LMO7-AS1	0.496668	3.51195e-26	postive
GRPEL2	LMO7-AS1	0.381227	3.24429e-15	postive
SLC16A4	LMO7-AS1	0.387966	9.56384e-16	postive
PLD1	LMO7-AS1	0.355178	2.81511e-13	postive
ACSL4	LMO7-AS1	0.332963	9.28397e-12	postive
FMO4	LMO7-AS1	0.428389	3.40231e-19	postive
AKAP5	LMO7-AS1	0.408747	1.84564e-17	postive
DGKH	LMO7-AS1	0.789503	5.60317e-86	postive
MTAP	LMO7-AS1	0.314036	1.47332e-10	postive
PDE1A	LMO7-AS1	0.379716	4.25047e-15	postive
CACNB2	LMO7-AS1	0.595834	1.30655e-39	postive
ENPP1	LMO7-AS1	0.409017	1.75024e-17	postive
ACOX1	LMO7-AS1	0.326465	2.451e-11	postive
MGAT4A	LMO7-AS1	0.344075	1.67251e-12	postive
PDE5A	LMO7-AS1	0.5669	3.2332e-35	postive
PDE7A	LMO7-AS1	0.421718	1.36012e-18	postive
TRMT11	LMO7-AS1	0.333715	8.28502e-12	postive
UCKL1	MHENCR	0.463773	1.28065e-22	postive
VCAN	MHENCR	-0.302469	7.26779e-10	negative
RPN2	MHENCR	0.30268	7.06382e-10	postive
QPRT	MHENCR	0.419079	2.33354e-18	postive
PSMA7	MHENCR	0.405876	3.23769e-17	postive
PIGU	MHENCR	0.507646	1.85501e-27	postive
PLCG1	MHENCR	0.412788	8.29078e-18	postive
MLXIPL	MHENCR	0.456547	6.91219e-22	postive
ALDH4A1	MHENCR	0.31881	7.47004e-11	postive
ALG3	MHENCR	0.36123	1.03437e-13	postive
DPM1	MHENCR	0.333985	7.95236e-12	postive
SLC5A6	MHENCR	0.313295	1.6352e-10	postive
RAE1	MHENCR	0.376536	7.46879e-15	postive
EIF3B	MHENCR	0.360621	1.14508e-13	postive
EIF2S2	MHENCR	0.308625	3.13559e-10	postive
TAZ	MHENCR	0.585835	4.83461e-38	postive
DPYD	MHENCR	-0.321127	5.34906e-11	negative
GNG4	MHENCR	0.372185	1.59925e-14	postive
MOCS3	MHENCR	0.371853	1.69394e-14	postive
CROT	LINC02441	0.332524	9.9208e-12	postive
RPN2	LINC02441	0.31207	1.94196e-10	postive
GPD1L	LINC02441	0.301332	8.47086e-10	postive
QPRT	LINC02441	0.345379	1.36164e-12	postive
ENTPD5	LINC02441	0.361918	9.2193e-14	postive
PSMA7	LINC02441	0.370998	1.96461e-14	postive
PIGU	LINC02441	0.397588	1.59148e-16	postive
PFDN4	LINC02441	0.328528	1.8055e-11	postive
MUC12	LINC02441	0.304189	5.7577e-10	postive
SPHK1	LINC02441	-0.301984	7.75927e-10	negative
DPM1	LINC02441	0.392579	4.07795e-16	postive
CA4	LINC02441	0.330761	1.2933e-11	postive
RAE1	LINC02441	0.334968	6.84875e-12	postive
CES2	LINC02441	0.415277	5.03662e-18	postive
EIF2S2	LINC02441	0.350398	6.11474e-13	postive
FABP1	LINC02441	0.340321	3.00742e-12	postive
SLC25A20	LINC02441	0.312268	1.88891e-10	postive
SEMA6D	LINC02441	0.349308	7.2844e-13	postive
PKM	LINC02441	-0.308155	3.34562e-10	negative
ADH1C	LINC02441	0.339563	3.38249e-12	postive
KIFC3	LINC02441	-0.314675	1.34623e-10	negative
WDR77	LINC02441	0.314842	1.31477e-10	postive
MOCS3	LINC02441	0.378235	5.53018e-15	postive
CCT2	GAS6-AS1	-0.3072	3.81588e-10	negative
PLCG1	GAS6-AS1	0.322561	4.34401e-11	postive
ABHD5	GAS6-AS1	-0.308984	2.98338e-10	negative
TAZ	GAS6-AS1	0.30565	4.71831e-10	postive
DHRS9	B3GALT5-AS1	0.335077	6.73631e-12	postive
XDH	B3GALT5-AS1	0.319817	6.46282e-11	postive
B3GNT7	B3GALT5-AS1	0.545872	2.75964e-32	postive
CA4	B3GALT5-AS1	0.46833	4.33176e-23	postive
CA1	B3GALT5-AS1	0.432586	1.40025e-19	postive
ALDH3B2	LINC00460	0.300873	9.00998e-10	postive
PLA2G16	IGFL2-AS1	0.358056	1.75335e-13	postive
PLCB4	FIRRE	0.377379	6.43562e-15	postive
POLA1	FIRRE	0.314008	1.47918e-10	postive
GPCPD1	FIRRE	0.421911	1.30746e-18	postive
TIMM8A	FIRRE	0.333618	8.40731e-12	postive
EIF2S3	FIRRE	0.351573	5.05912e-13	postive
SNRPB	MNX1-AS1	0.33375	8.24136e-12	postive
PSPH	MNX1-AS1	0.367046	3.87359e-14	postive
GALK1	MNX1-AS1	0.304791	5.3051e-10	postive
AHCY	MNX1-AS1	0.37457	1.05505e-14	postive
PIK3R5	MNX1-AS1	-0.309886	2.633e-10	negative
IMPDH1	MNX1-AS1	0.351483	5.13359e-13	postive
VCAN	MNX1-AS1	-0.313066	1.6888e-10	negative
CCT7	MNX1-AS1	0.325294	2.91273e-11	postive
PSMA7	MNX1-AS1	0.37141	1.8292e-14	postive
PDE4D	MNX1-AS1	-0.306756	4.05564e-10	negative
PAFAH1B3	MNX1-AS1	0.398769	1.27174e-16	postive
ALG3	MNX1-AS1	0.324673	3.19078e-11	postive
EXOSC4	MNX1-AS1	0.359404	1.40229e-13	postive
RPL8	MNX1-AS1	0.420019	1.92657e-18	postive
TIMM50	MNX1-AS1	0.309434	2.80339e-10	postive
POLR1C	MNX1-AS1	0.307657	3.58332e-10	postive
EXOSC7	MNX1-AS1	0.33361	8.4181e-12	postive
RAE1	MNX1-AS1	0.318663	7.62883e-11	postive
GNG2	MNX1-AS1	-0.330697	1.30592e-11	negative
EIF3B	MNX1-AS1	0.345874	1.25895e-12	postive
POLD2	MNX1-AS1	0.41695	3.59464e-18	postive
SNRPD2	MNX1-AS1	0.358151	1.72598e-13	postive
RPS5	MNX1-AS1	0.362357	8.56484e-14	postive
RPL12	MNX1-AS1	0.358186	1.71606e-13	postive
RPS15	MNX1-AS1	0.427111	4.44766e-19	postive
DPYD	MNX1-AS1	-0.323193	3.96202e-11	negative
PPARGC1B	MNX1-AS1	-0.324955	3.06124e-11	negative
DTYMK	MNX1-AS1	0.330753	1.29488e-11	postive
EXOSC5	MNX1-AS1	0.427773	3.8715e-19	postive
RPS21	MNX1-AS1	0.356185	2.38657e-13	postive
GNG4	MNX1-AS1	0.312219	1.90171e-10	postive
DGAT2	MNX1-AS1	0.331924	1.08603e-11	postive
NPR1	FENDRR	0.374878	9.99657e-15	postive
MARCKS	FENDRR	0.326622	2.39485e-11	postive
HPGDS	FENDRR	0.42074	1.66234e-18	postive
TUSC3	FENDRR	0.362215	8.77182e-14	postive
SLC2A4	FENDRR	0.577026	1.05107e-36	postive
AOX1	FENDRR	0.315864	1.13749e-10	postive
ADCY5	FENDRR	0.592553	4.33284e-39	postive
AOC3	FENDRR	0.656753	1.76652e-50	postive
RAP1A	FENDRR	0.466032	7.49845e-23	postive
PDE3A	FENDRR	0.331131	1.22353e-11	postive
CSPG4	FENDRR	0.416737	3.75248e-18	postive
PDE4D	FENDRR	0.37456	1.05681e-14	postive
PRELP	FENDRR	0.395338	2.43315e-16	postive
PTGIS	FENDRR	0.339099	3.63386e-12	postive
ACACB	FENDRR	0.345926	1.24875e-12	postive
A2M	FENDRR	0.637127	1.03916e-46	postive
GNAI1	FENDRR	0.34637	1.16386e-12	postive
OGN	FENDRR	0.594951	1.80643e-39	postive
CAV1	FENDRR	0.365926	4.68736e-14	postive
PLCD4	FENDRR	0.315997	1.11626e-10	postive
PIK3CG	FENDRR	0.34701	1.05138e-12	postive
GNG2	FENDRR	0.486955	4.34099e-25	postive
DIO2	FENDRR	0.379666	4.28782e-15	postive
TUBA1A	FENDRR	0.307104	3.86661e-10	postive
PTGDS	FENDRR	0.411939	9.81637e-18	postive
TUBB6	FENDRR	0.3223	4.51229e-11	postive
FMO4	FENDRR	0.330856	1.27503e-11	postive
DCN	FENDRR	0.332685	9.68192e-12	postive
GNAO1	FENDRR	0.710467	2.10403e-62	postive
SEMA6D	FENDRR	0.326572	2.41277e-11	postive
PDE2A	FENDRR	0.635337	2.22383e-46	postive
PDE1A	FENDRR	0.537886	3.16791e-31	postive
CACNB2	FENDRR	0.365238	5.26777e-14	postive
PDE5A	FENDRR	0.547741	1.54411e-32	postive
PTGS1	FENDRR	0.616686	4.59949e-43	postive
PDK4	FENDRR	0.522626	2.81387e-29	postive
LYVE1	FENDRR	0.458958	3.95561e-22	postive
OMD	LINC01876	0.363635	6.90822e-14	postive
CCT7	LINC01876	-0.302958	6.80301e-10	negative
PDE4D	LINC01876	0.427022	4.5305e-19	postive
GPCPD1	LINC01876	0.311591	2.07632e-10	postive
INHBA	LINC01876	0.384388	1.83584e-15	postive
VAMP2	LINC01876	0.362812	7.93407e-14	postive
PLD1	LINC01876	0.497253	3.01047e-26	postive
MUC4	LINC01876	0.355721	2.57558e-13	postive
DGKH	LINC01876	0.329885	1.47463e-11	postive
MTAP	LINC01876	0.346801	1.08687e-12	postive
CACNB2	LINC01876	0.336596	5.3409e-12	postive
PDE5A	LINC01876	0.329047	1.67118e-11	postive
MUC6	LINC01876	0.42372	9.00235e-19	postive
AHCYL2	LINC01133	0.366889	3.97838e-14	postive
SLC44A4	LINC01133	0.328821	1.72844e-11	postive
DHRS9	LINC01133	0.42387	8.72748e-19	postive
CKMT1B	LINC01133	0.321678	4.93851e-11	postive
AKR1B10	LINC01133	0.405888	3.23034e-17	postive
CA12	LINC01133	0.301408	8.38434e-10	postive
GCNT3	LINC01133	0.327158	2.21244e-11	postive
PEX11A	LINC01133	0.303046	6.72315e-10	postive
RETSAT	LINC01133	0.337179	4.88433e-12	postive
ETNK1	INE1	0.351744	4.92142e-13	postive
OMD	INE1	0.41248	8.81569e-18	postive
ACP6	INE1	0.446279	7.08667e-21	postive
CCT2	INE1	-0.314159	1.44789e-10	negative
CCT7	INE1	-0.384106	1.93197e-15	negative
POLA1	INE1	0.337341	4.76454e-12	postive
PDE4D	INE1	0.503578	5.58522e-27	postive
GPCPD1	INE1	0.482758	1.25558e-24	postive
INHBA	INE1	0.364772	5.70087e-14	postive
PLCD4	INE1	0.309133	2.92279e-10	postive
CCT4	INE1	-0.306763	4.05171e-10	negative
SLC16A4	INE1	0.309415	2.81092e-10	postive
PLD1	INE1	0.555842	1.19423e-33	postive
PDE8A	INE1	0.435114	8.15503e-20	postive
PPARGC1B	INE1	0.395927	2.17809e-16	postive
MUC4	INE1	0.393993	3.13171e-16	postive
CCT3	INE1	-0.350543	5.97411e-13	negative
DGKH	INE1	0.50897	1.29181e-27	postive
MTAP	INE1	0.387253	1.08977e-15	postive
CACNB2	INE1	0.502475	7.51148e-27	postive
PDE5A	INE1	0.437707	4.66142e-20	postive
PDE7A	INE1	0.44276	1.54567e-20	postive
MUC6	INE1	0.344666	1.52378e-12	postive
LIPG	LINC01730	0.374576	1.05398e-14	postive
ACP6	LINC01730	0.336735	5.22889e-12	postive
PPARGC1B	LINC01730	0.37887	4.9408e-15	postive
DGKH	LINC01730	0.352204	4.56838e-13	postive
PLCB4	ANKRD10-IT1	0.450018	3.06458e-21	postive
MARCKS	ANKRD10-IT1	0.366827	4.02072e-14	postive
EIF5A2	ANKRD10-IT1	0.573474	3.5439e-36	postive
ETNK1	ANKRD10-IT1	0.634541	3.11251e-46	postive
OMD	ANKRD10-IT1	0.617534	3.2866e-43	postive
ACP6	ANKRD10-IT1	0.346633	1.11625e-12	postive
VCAN	ANKRD10-IT1	0.427604	4.01133e-19	postive
NUP43	ANKRD10-IT1	0.372013	1.64758e-14	postive
PPAT	ANKRD10-IT1	0.339983	3.16908e-12	postive
RAP1A	ANKRD10-IT1	0.340297	3.01864e-12	postive
CCT7	ANKRD10-IT1	-0.364938	5.54257e-14	negative
UGGT2	ANKRD10-IT1	0.853659	3.04507e-114	postive
POLA1	ANKRD10-IT1	0.321198	5.29426e-11	postive
PDE4D	ANKRD10-IT1	0.679358	3.46681e-55	postive
GPCPD1	ANKRD10-IT1	0.501687	9.27522e-27	postive
TKT	ANKRD10-IT1	-0.318346	7.98357e-11	negative
PYCR1	ANKRD10-IT1	-0.310196	2.52191e-10	negative
SLC19A2	ANKRD10-IT1	0.461424	2.22503e-22	postive
INHBA	ANKRD10-IT1	0.454386	1.13545e-21	postive
OGN	ANKRD10-IT1	0.421189	1.51618e-18	postive
MTM1	ANKRD10-IT1	0.385384	1.53215e-15	postive
ACSL6	ANKRD10-IT1	0.300906	8.96983e-10	postive
TIMM50	ANKRD10-IT1	-0.326928	2.28896e-11	negative
PDP1	ANKRD10-IT1	0.403302	5.33437e-17	postive
MAN1A1	ANKRD10-IT1	0.378394	5.37647e-15	postive
PIK3CG	ANKRD10-IT1	0.431301	1.84018e-19	postive
EXOSC8	ANKRD10-IT1	0.34581	1.27187e-12	postive
GNG2	ANKRD10-IT1	0.373837	1.19934e-14	postive
DIO2	ANKRD10-IT1	0.449505	3.4402e-21	postive
GMPS	ANKRD10-IT1	0.350923	5.61916e-13	postive
DIS3	ANKRD10-IT1	0.635115	2.44202e-46	postive
GRPEL2	ANKRD10-IT1	0.460072	3.05214e-22	postive
SLC16A4	ANKRD10-IT1	0.380985	3.38782e-15	postive
PLD1	ANKRD10-IT1	0.423798	8.85896e-19	postive
ACSL4	ANKRD10-IT1	0.405776	3.30147e-17	postive
FMO4	ANKRD10-IT1	0.504838	3.9767e-27	postive
PDE8A	ANKRD10-IT1	0.421134	1.53344e-18	postive
PPARGC1B	ANKRD10-IT1	0.392974	3.78851e-16	postive
PLCE1	ANKRD10-IT1	0.319871	6.41295e-11	postive
AKAP5	ANKRD10-IT1	0.476566	5.85859e-24	postive
NANP	ANKRD10-IT1	0.303412	6.39813e-10	postive
DGKH	ANKRD10-IT1	0.958701	2.44195e-218	postive
MTAP	ANKRD10-IT1	0.412993	7.95839e-18	postive
NUP155	ANKRD10-IT1	0.391767	4.74213e-16	postive
FPGS	ANKRD10-IT1	-0.32198	4.72676e-11	negative
PDE1A	ANKRD10-IT1	0.341151	2.64326e-12	postive
CACNB2	ANKRD10-IT1	0.71282	5.47395e-63	postive
ENPP1	ANKRD10-IT1	0.433034	1.2727e-19	postive
ACOX1	ANKRD10-IT1	0.372408	1.53855e-14	postive
MGAT4A	ANKRD10-IT1	0.477201	5.01008e-24	postive
PDE5A	ANKRD10-IT1	0.645758	2.47248e-48	postive
PDE7A	ANKRD10-IT1	0.54958	8.68782e-33	postive
TRMT11	ANKRD10-IT1	0.436831	5.63365e-20	postive
TREH	LINC02487	0.320408	5.93519e-11	postive
RPN2	LINC02487	0.372395	1.54193e-14	postive
QPRT	LINC02487	0.375107	9.60181e-15	postive
UGGT2	LINC02487	0.337978	4.3198e-12	postive
PIGU	LINC02487	0.428608	3.24948e-19	postive
MGAT5	LINC02487	0.387365	1.06776e-15	postive
SLC22A3	LINC02487	0.362185	8.81526e-14	postive
PLCG1	LINC02487	0.409415	1.6182e-17	postive
MLXIPL	LINC02487	0.304535	5.4934e-10	postive
PFDN4	LINC02487	0.397228	1.70349e-16	postive
ACSL6	LINC02487	0.300966	8.8977e-10	postive
PLA2G3	LINC02487	-0.306657	4.11078e-10	negative
DPM1	LINC02487	0.367941	3.32388e-14	postive
SLC5A6	LINC02487	0.305475	4.83289e-10	postive
RAE1	LINC02487	0.344151	1.65274e-12	postive
EIF2S2	LINC02487	0.344399	1.58941e-12	postive
DIS3	LINC02487	0.369332	2.61836e-14	postive
GYG2	LINC02487	0.309853	2.64502e-10	postive
FMO4	LINC02487	0.348349	8.49361e-13	postive
PKM	LINC02487	-0.331037	1.24101e-11	negative
POLR1B	SNHG20	0.301632	8.13588e-10	postive
UGGT2	SNHG20	0.328072	1.93213e-11	postive
B3GNTL1	SNHG20	0.345738	1.2864e-12	postive
PLCG1	SNHG20	0.448573	4.24242e-21	postive
MLXIPL	SNHG20	0.333309	8.81101e-12	postive
GPC2	SNHG20	0.387813	9.83533e-16	postive
DIS3	SNHG20	0.332926	9.33588e-12	postive
TAZ	SNHG20	0.343611	1.79895e-12	postive
FMO4	SNHG20	0.302774	6.97494e-10	postive
PDE8A	SNHG20	0.372292	1.56985e-14	postive
PKM	SNHG20	-0.341475	2.51329e-12	negative
PDE7A	SNHG20	0.354644	3.07163e-13	postive
TRMT11	SNHG20	0.311767	2.02612e-10	postive
INHBB	LINC02563	0.344478	1.56977e-12	postive
NPR1	LINC01235	0.417288	3.35667e-18	postive
EIF5A2	LINC01235	0.304019	5.89208e-10	postive
HPGDS	LINC01235	0.38316	2.29208e-15	postive
TUSC3	LINC01235	0.300105	9.98533e-10	postive
OMD	LINC01235	0.337917	4.36095e-12	postive
AOX1	LINC01235	0.399636	1.07817e-16	postive
VCAN	LINC01235	0.468355	4.3065e-23	postive
AOC3	LINC01235	0.491965	1.19875e-25	postive
RAP1A	LINC01235	0.436987	5.44642e-20	postive
UGGT2	LINC01235	0.368588	2.97557e-14	postive
PDE4D	LINC01235	0.344854	1.47928e-12	postive
PRELP	LINC01235	0.32564	2.76782e-11	postive
PTGIS	LINC01235	0.412563	8.67004e-18	postive
A2M	LINC01235	0.49902	1.88687e-26	postive
INHBA	LINC01235	0.371188	1.90093e-14	postive
OGN	LINC01235	0.546509	2.26499e-32	postive
CD36	LINC01235	0.303076	6.69547e-10	postive
CAV1	LINC01235	0.35167	4.98041e-13	postive
GALNT15	LINC01235	0.359644	1.3474e-13	postive
MAN1A1	LINC01235	0.314901	1.30379e-10	postive
PIK3CG	LINC01235	0.316718	1.00741e-10	postive
GNG2	LINC01235	0.464632	1.04526e-22	postive
DIO2	LINC01235	0.478385	3.73837e-24	postive
DIS3	LINC01235	0.302056	7.68407e-10	postive
TUBB6	LINC01235	0.303189	6.594e-10	postive
ACSL4	LINC01235	0.327722	2.03494e-11	postive
BGN	LINC01235	0.309243	2.87838e-10	postive
DCN	LINC01235	0.479582	2.77738e-24	postive
DPYD	LINC01235	0.418119	2.83679e-18	postive
DGKH	LINC01235	0.364768	5.70465e-14	postive
GNAO1	LINC01235	0.455021	9.81773e-22	postive
PDE2A	LINC01235	0.495362	4.94835e-26	postive
P4HA3	LINC01235	0.531914	1.88419e-30	postive
PDE1A	LINC01235	0.577231	9.79543e-37	postive
PDE5A	LINC01235	0.503145	6.27512e-27	postive
PTGS1	LINC01235	0.396251	2.04884e-16	postive
LYVE1	LINC01235	0.574532	2.47185e-36	postive
RPN2	LINC02418	0.334276	7.60893e-12	postive
PAH	LINC02418	0.303236	6.55272e-10	postive
POLA1	LINC02418	0.314772	1.32775e-10	postive
GPCPD1	LINC02418	0.319062	7.20427e-11	postive
MGAT5	LINC02418	0.506904	2.27063e-27	postive
PLCG1	LINC02418	0.399301	1.14929e-16	postive
CEL	LINC02418	0.333228	8.91867e-12	postive
ALDH4A1	LINC02418	0.342012	2.31123e-12	postive
SLC5A6	LINC02418	0.388892	8.06765e-16	postive
RAE1	LINC02418	0.341456	2.52054e-12	postive
EIF2S2	LINC02418	0.338298	4.11227e-12	postive
GYG2	LINC02418	0.358142	1.7287e-13	postive
POLR1A	LINC02418	0.350664	5.85895e-13	postive
UCKL1	SNHG17	0.521336	4.06906e-29	postive
AHCY	SNHG17	0.424278	8.0203e-19	postive
RPN2	SNHG17	0.344687	1.51883e-12	postive
RAP1A	SNHG17	-0.306454	4.22715e-10	negative
PSMA7	SNHG17	0.462775	1.62038e-22	postive
PIGU	SNHG17	0.378507	5.27023e-15	postive
HSD17B10	SNHG17	0.343735	1.7644e-12	postive
PLCG1	SNHG17	0.376575	7.41689e-15	postive
MLXIPL	SNHG17	0.308292	3.28295e-10	postive
CPT2	SNHG17	-0.338336	4.0879e-12	negative
ALG3	SNHG17	0.321489	5.07569e-11	postive
SLC5A6	SNHG17	0.346082	1.21823e-12	postive
RAE1	SNHG17	0.339968	3.17676e-12	postive
PAFAH2	SNHG17	-0.332406	1.00987e-11	negative
EIF3B	SNHG17	0.350371	6.1411e-13	postive
TAZ	SNHG17	0.423535	9.35477e-19	postive
EXOSC5	SNHG17	0.323885	3.58084e-11	postive
RPS21	SNHG17	0.411916	9.86133e-18	postive
MOCS3	SNHG17	0.395372	2.41782e-16	postive
CACNB2	LINC02432	0.316691	1.01139e-10	postive
UCKL1	SNHG25	0.320854	5.56453e-11	postive
GALK1	SNHG25	0.391678	4.82122e-16	postive
AMN	SNHG25	0.550607	6.29396e-33	postive
HSD17B10	SNHG25	0.311009	2.25228e-10	postive
ITPKA	SNHG25	0.342081	2.28635e-12	postive
SLC27A5	SNHG25	0.378217	5.5477e-15	postive
EXOSC4	SNHG25	0.495382	4.92198e-26	postive
MIF	SNHG25	0.329593	1.54034e-11	postive
RPS21	SNHG25	0.483947	9.30693e-25	postive
FPGS	SNHG25	0.340308	3.01327e-12	postive
POLD1	SNHG25	0.329988	1.45205e-11	postive
TSTA3	SNHG25	0.356812	2.15284e-13	postive
SRM	SNHG25	0.365052	5.43618e-14	postive
HAGHL	SNHG25	0.377804	5.96957e-15	postive
MLXIPL	LINC01569	0.346086	1.21748e-12	postive
TAZ	LINC01569	0.581575	2.16851e-37	postive
CA12	LINC02568	0.533594	1.14526e-30	postive
ACADM	LINC02568	0.303576	6.25758e-10	postive
ETNK1	PIK3IP1-AS1	0.360377	1.19262e-13	postive
OMD	PIK3IP1-AS1	0.47262	1.53822e-23	postive
ACP6	PIK3IP1-AS1	0.434512	9.27866e-20	postive
CCT2	PIK3IP1-AS1	-0.314914	1.30145e-10	negative
CCT7	PIK3IP1-AS1	-0.377703	6.07738e-15	negative
UGGT2	PIK3IP1-AS1	0.382122	2.76288e-15	postive
PDE4D	PIK3IP1-AS1	0.50892	1.30959e-27	postive
GPCPD1	PIK3IP1-AS1	0.443088	1.4379e-20	postive
INHBA	PIK3IP1-AS1	0.32799	1.95583e-11	postive
OGN	PIK3IP1-AS1	0.333271	8.86143e-12	postive
PDP1	PIK3IP1-AS1	0.329802	1.49303e-11	postive
SLC16A4	PIK3IP1-AS1	0.364549	5.91982e-14	postive
PLD1	PIK3IP1-AS1	0.3764	7.65025e-15	postive
FMO4	PIK3IP1-AS1	0.319529	6.73637e-11	postive
PDE8A	PIK3IP1-AS1	0.434144	1.004e-19	postive
PPARGC1B	PIK3IP1-AS1	0.380027	4.02087e-15	postive
PLCE1	PIK3IP1-AS1	0.321249	5.2553e-11	postive
CCT3	PIK3IP1-AS1	-0.341885	2.35752e-12	negative
DGKH	PIK3IP1-AS1	0.544606	4.08135e-32	postive
MTAP	PIK3IP1-AS1	0.342005	2.31364e-12	postive
NUP155	PIK3IP1-AS1	0.308323	3.26882e-10	postive
CACNB2	PIK3IP1-AS1	0.588352	1.97158e-38	postive
ENPP1	PIK3IP1-AS1	0.319118	7.14636e-11	postive
SHMT2	PIK3IP1-AS1	-0.304583	5.45746e-10	negative
PDE5A	PIK3IP1-AS1	0.491677	1.29141e-25	postive
PDE7A	PIK3IP1-AS1	0.521466	3.92101e-29	postive
PLCB4	LINC00894	0.417586	3.16063e-18	postive
MARCKS	LINC00894	0.304875	5.24487e-10	postive
EIF5A2	LINC00894	0.463416	1.39322e-22	postive
ETNK1	LINC00894	0.544454	4.27673e-32	postive
OMD	LINC00894	0.646386	1.87433e-48	postive
ACP6	LINC00894	0.448054	4.7661e-21	postive
CCT2	LINC00894	-0.307042	3.89925e-10	negative
VCAN	LINC00894	0.370704	2.06685e-14	postive
CCT7	LINC00894	-0.410057	1.42559e-17	negative
UGGT2	LINC00894	0.578786	5.72488e-37	postive
POLA1	LINC00894	0.431811	1.65148e-19	postive
PDE4D	LINC00894	0.654065	6.02773e-50	postive
GPCPD1	LINC00894	0.549496	8.92003e-33	postive
TKT	LINC00894	-0.331103	1.22873e-11	negative
ACACB	LINC00894	0.300529	9.43463e-10	postive
SLC19A2	LINC00894	0.315168	1.25556e-10	postive
INHBA	LINC00894	0.451446	2.2183e-21	postive
OGN	LINC00894	0.402291	6.48212e-17	postive
MTM1	LINC00894	0.336055	5.80207e-12	postive
TIMM50	LINC00894	-0.330007	1.44811e-11	negative
PDP1	LINC00894	0.348607	8.15075e-13	postive
PIK3CG	LINC00894	0.362983	7.70957e-14	postive
DIO2	LINC00894	0.30939	2.82056e-10	postive
GMPS	LINC00894	0.331219	1.20749e-11	postive
DIS3	LINC00894	0.364384	6.08753e-14	postive
GRPEL2	LINC00894	0.430006	2.42028e-19	postive
SLC16A4	LINC00894	0.429854	2.49912e-19	postive
PLD1	LINC00894	0.549841	8.00556e-33	postive
ACSL4	LINC00894	0.300578	9.37331e-10	postive
FMO4	LINC00894	0.443751	1.24207e-20	postive
PDE8A	LINC00894	0.464973	9.64149e-23	postive
PPARGC1B	LINC00894	0.429894	2.47798e-19	postive
ACACA	LINC00894	0.3175	9.01059e-11	postive
EXOSC5	LINC00894	-0.300608	9.336e-10	negative
PLCE1	LINC00894	0.377255	6.57797e-15	postive
AKAP5	LINC00894	0.407262	2.46998e-17	postive
CCT3	LINC00894	-0.386503	1.24981e-15	negative
DGKH	LINC00894	0.765495	7.72118e-78	postive
MTAP	LINC00894	0.488528	2.9048e-25	postive
NUP155	LINC00894	0.440117	2.75956e-20	postive
CACNB2	LINC00894	0.693032	3.02769e-58	postive
ENPP1	LINC00894	0.376708	7.2455e-15	postive
ACOX1	LINC00894	0.371199	1.89746e-14	postive
MGAT4A	LINC00894	0.356231	2.36852e-13	postive
PDE5A	LINC00894	0.61882	1.97064e-43	postive
PDE7A	LINC00894	0.550417	6.68133e-33	postive
PLCB4	DLEU1	0.46114	2.37808e-22	postive
MARCKS	DLEU1	0.388211	9.14311e-16	postive
EIF5A2	DLEU1	0.596074	1.19634e-39	postive
ETNK1	DLEU1	0.693149	2.84495e-58	postive
OMD	DLEU1	0.689231	2.2301e-57	postive
ACP6	DLEU1	0.364824	5.65052e-14	postive
AOX1	DLEU1	0.300921	8.9521e-10	postive
SLC25A32	DLEU1	0.347871	9.16654e-13	postive
VCAN	DLEU1	0.43576	7.0969e-20	postive
NUP43	DLEU1	0.393575	3.38643e-16	postive
PPAT	DLEU1	0.406686	2.76418e-17	postive
RAP1A	DLEU1	0.36125	1.03097e-13	postive
CCT7	DLEU1	-0.319028	7.23951e-11	negative
UGGT2	DLEU1	0.831193	5.33961e-103	postive
POLA1	DLEU1	0.373807	1.20568e-14	postive
PDE4D	DLEU1	0.741395	1.35405e-70	postive
GPCPD1	DLEU1	0.559373	3.82729e-34	postive
TKT	DLEU1	-0.313454	1.59907e-10	negative
SLC19A2	DLEU1	0.492853	9.51997e-26	postive
INHBA	DLEU1	0.475009	8.58803e-24	postive
OGN	DLEU1	0.465423	8.66624e-23	postive
MTM1	DLEU1	0.394448	2.87589e-16	postive
ACSL6	DLEU1	0.346924	1.06579e-12	postive
PDP1	DLEU1	0.437477	4.89881e-20	postive
MAN1A1	DLEU1	0.385471	1.5083e-15	postive
PIK3CG	DLEU1	0.474171	1.05403e-23	postive
EXOSC8	DLEU1	0.324517	3.26447e-11	postive
GNG2	DLEU1	0.408114	2.09001e-17	postive
DIO2	DLEU1	0.470915	2.32523e-23	postive
GMPS	DLEU1	0.396965	1.79035e-16	postive
DIS3	DLEU1	0.589348	1.37937e-38	postive
GRPEL2	DLEU1	0.542691	7.35191e-32	postive
SLC16A4	DLEU1	0.452744	1.65182e-21	postive
PLD1	DLEU1	0.48367	9.97997e-25	postive
PPARGC1A	DLEU1	0.333285	8.84282e-12	postive
ACSL4	DLEU1	0.434427	9.45037e-20	postive
FMO4	DLEU1	0.486853	4.45611e-25	postive
DPYD	DLEU1	0.304259	5.70345e-10	postive
PDE8A	DLEU1	0.448228	4.58412e-21	postive
PPARGC1B	DLEU1	0.428188	3.54931e-19	postive
PLCE1	DLEU1	0.380254	3.86147e-15	postive
AKAP5	DLEU1	0.497057	3.17018e-26	postive
NANP	DLEU1	0.309816	2.65882e-10	postive
DGKH	DLEU1	0.961843	5.2437e-225	postive
MTAP	DLEU1	0.498736	2.03453e-26	postive
NUP155	DLEU1	0.471203	2.16878e-23	postive
FPGS	DLEU1	-0.326568	2.41389e-11	negative
PDE1A	DLEU1	0.386069	1.3526e-15	postive
CACNB2	DLEU1	0.767388	1.91456e-78	postive
ENPP1	DLEU1	0.48374	9.80674e-25	postive
ACOX1	DLEU1	0.416425	3.99659e-18	postive
MGAT4A	DLEU1	0.514258	2.99576e-28	postive
PDE5A	DLEU1	0.698457	1.65754e-59	postive
PDE7A	DLEU1	0.619291	1.63286e-43	postive
TRMT11	DLEU1	0.452781	1.63818e-21	postive
PLCB4	PSPC1-AS2	0.41787	2.9838e-18	postive
MARCKS	PSPC1-AS2	0.381279	3.21405e-15	postive
EIF5A2	PSPC1-AS2	0.566974	3.15531e-35	postive
ETNK1	PSPC1-AS2	0.623394	3.13297e-44	postive
OMD	PSPC1-AS2	0.600279	2.51862e-40	postive
ACP6	PSPC1-AS2	0.333697	8.3078e-12	postive
VCAN	PSPC1-AS2	0.405482	3.4959e-17	postive
NUP43	PSPC1-AS2	0.393037	3.74408e-16	postive
RAP1A	PSPC1-AS2	0.323077	4.02916e-11	postive
CCT7	PSPC1-AS2	-0.313059	1.6905e-10	negative
UGGT2	PSPC1-AS2	0.800663	3.91539e-90	postive
PDE4D	PSPC1-AS2	0.643928	5.51749e-48	postive
GPCPD1	PSPC1-AS2	0.43247	1.43527e-19	postive
TKT	PSPC1-AS2	-0.315455	1.20554e-10	negative
SLC19A2	PSPC1-AS2	0.440537	2.51782e-20	postive
INHBA	PSPC1-AS2	0.448143	4.67226e-21	postive
OGN	PSPC1-AS2	0.379619	4.32453e-15	postive
MTM1	PSPC1-AS2	0.374328	1.10065e-14	postive
PDP1	PSPC1-AS2	0.333236	8.90799e-12	postive
MAN1A1	PSPC1-AS2	0.350472	6.0429e-13	postive
PIK3CG	PSPC1-AS2	0.426574	4.97553e-19	postive
EXOSC8	PSPC1-AS2	0.337962	4.33074e-12	postive
GNG2	PSPC1-AS2	0.355744	2.56559e-13	postive
DIO2	PSPC1-AS2	0.393466	3.45586e-16	postive
GMPS	PSPC1-AS2	0.35339	3.76838e-13	postive
DIS3	PSPC1-AS2	0.588902	1.61859e-38	postive
GRPEL2	PSPC1-AS2	0.456553	6.90325e-22	postive
SLC16A4	PSPC1-AS2	0.375651	8.72832e-15	postive
PLD1	PSPC1-AS2	0.379936	4.08685e-15	postive
ACSL4	PSPC1-AS2	0.380605	3.62664e-15	postive
FMO4	PSPC1-AS2	0.46395	1.22838e-22	postive
PDE8A	PSPC1-AS2	0.385215	1.58019e-15	postive
PPARGC1B	PSPC1-AS2	0.352228	4.55078e-13	postive
AKAP5	PSPC1-AS2	0.472615	1.54025e-23	postive
DGKH	PSPC1-AS2	0.916593	9.52954e-160	postive
MTAP	PSPC1-AS2	0.382014	2.81719e-15	postive
NUP155	PSPC1-AS2	0.37927	4.60173e-15	postive
PDE1A	PSPC1-AS2	0.319591	6.67661e-11	postive
CACNB2	PSPC1-AS2	0.687601	5.20121e-57	postive
ENPP1	PSPC1-AS2	0.369901	2.37404e-14	postive
ACOX1	PSPC1-AS2	0.335982	5.86733e-12	postive
MGAT4A	PSPC1-AS2	0.450421	2.7978e-21	postive
PDE5A	PSPC1-AS2	0.612001	2.89061e-42	postive
PDE7A	PSPC1-AS2	0.499617	1.61036e-26	postive
TRMT11	PSPC1-AS2	0.421868	1.31898e-18	postive
PLCB4	CASC9	0.329144	1.64721e-11	postive
PRKACB	CASC9	0.474696	9.27048e-24	postive
MARCKS	CASC9	0.41881	2.46485e-18	postive
ETNK1	CASC9	0.365629	4.92964e-14	postive
UGP2	CASC9	0.324332	3.35429e-11	postive
IMPDH1	CASC9	-0.304486	5.53015e-10	negative
SLC25A32	CASC9	0.320315	6.0151e-11	postive
PPAT	CASC9	0.333407	8.68059e-12	postive
DNMT1	CASC9	-0.317942	8.45998e-11	negative
RAP1A	CASC9	0.354959	2.91791e-13	postive
GNA11	CASC9	-0.302531	7.20748e-10	negative
FASN	CASC9	-0.300067	1.00373e-09	negative
SQLE	CASC9	0.330426	1.35994e-11	postive
ITPKA	CASC9	-0.309197	2.89673e-10	negative
SLC19A2	CASC9	0.366267	4.42315e-14	postive
SLC16A4	CASC9	0.377078	6.78779e-15	postive
FMO4	CASC9	0.464506	1.07688e-22	postive
MTAP	CASC9	0.3307	1.30521e-11	postive
PKM	CASC9	-0.331889	1.09175e-11	negative
FPGS	CASC9	-0.37033	2.20467e-14	negative
POLD1	CASC9	-0.350368	6.14405e-13	negative
CACNB2	CASC9	0.316528	1.03504e-10	postive
ACOX1	CASC9	0.34031	3.01227e-12	postive
SRM	CASC9	-0.338284	4.12136e-12	negative
PDE7A	CASC9	0.342924	2.0037e-12	postive
PIK3R5	LINC02362	0.416313	4.08833e-18	postive
CCT7	LINC02362	-0.312399	1.85445e-10	negative
PLCG2	LINC02362	0.359756	1.32262e-13	postive
PDE4D	LINC02362	0.345643	1.30585e-12	postive
PIK3CG	LINC02362	0.465216	9.10233e-23	postive
GNG2	LINC02362	0.380625	3.61341e-15	postive
POLD2	LINC02362	-0.328372	1.8478e-11	negative
PLD1	LINC02362	0.337302	4.79307e-12	postive
MUC4	LINC02362	0.308004	3.41592e-10	postive
PLCE1	LINC02362	0.300059	1.0047e-09	postive
AKAP5	LINC02362	0.306776	4.04459e-10	postive
CCT3	LINC02362	-0.322445	4.41812e-11	negative
PFDN2	LINC02362	-0.305543	4.78814e-10	negative
DGKH	LINC02362	0.30277	6.97822e-10	postive
CACNB2	LINC02362	0.304868	5.24974e-10	postive
EIF4EBP1	ATP2A1-AS1	0.351259	5.3227e-13	postive
HSD17B10	ATP2A1-AS1	0.32412	3.45982e-11	postive
NME1	ATP2A1-AS1	0.312097	1.93451e-10	postive
ALG3	ATP2A1-AS1	0.30385	6.02883e-10	postive
EXOSC4	ATP2A1-AS1	0.420274	1.82881e-18	postive
EXOSC7	ATP2A1-AS1	0.314285	1.42234e-10	postive
EIF3B	ATP2A1-AS1	0.316607	1.02347e-10	postive
POLD2	ATP2A1-AS1	0.375914	8.33374e-15	postive
POLA2	ATP2A1-AS1	0.362376	8.53661e-14	postive
SNRPF	ATP2A1-AS1	0.34627	1.18238e-12	postive
TAZ	ATP2A1-AS1	0.385432	1.51894e-15	postive
EXOSC5	ATP2A1-AS1	0.3214	5.14182e-11	postive
RPS21	ATP2A1-AS1	0.320103	6.20174e-11	postive
TK1	ATP2A1-AS1	0.319211	7.05221e-11	postive
FPGS	ATP2A1-AS1	0.316215	1.08219e-10	postive
SRM	ATP2A1-AS1	0.358855	1.53622e-13	postive
NPR1	UBXN10-AS1	0.373527	1.2661e-14	postive
SLC2A4	UBXN10-AS1	0.699521	9.30602e-60	postive
ADCY5	UBXN10-AS1	0.482843	1.22904e-24	postive
AOC3	UBXN10-AS1	0.669134	5.25329e-53	postive
RAP1A	UBXN10-AS1	0.312806	1.75149e-10	postive
CSPG4	UBXN10-AS1	0.310787	2.3228e-10	postive
PRELP	UBXN10-AS1	0.436307	6.30862e-20	postive
A2M	UBXN10-AS1	0.361739	9.49981e-14	postive
OGN	UBXN10-AS1	0.495476	4.80241e-26	postive
GNAO1	UBXN10-AS1	0.673738	5.61522e-54	postive
PDE2A	UBXN10-AS1	0.617151	3.82591e-43	postive
PDE1A	UBXN10-AS1	0.327341	2.1534e-11	postive
PDE5A	UBXN10-AS1	0.330766	1.29249e-11	postive
PTGS1	UBXN10-AS1	0.443579	1.29009e-20	postive
PDK4	UBXN10-AS1	0.503431	5.80989e-27	postive
LYVE1	UBXN10-AS1	0.430629	2.12144e-19	postive
UGGT2	UBAC2-AS1	0.365118	5.37655e-14	postive
PSMA7	UBAC2-AS1	0.31004	2.57732e-10	postive
DPM1	UBAC2-AS1	0.310594	2.38628e-10	postive
RAE1	UBAC2-AS1	0.300605	9.33926e-10	postive
EXOSC8	UBAC2-AS1	0.340296	3.0189e-12	postive
DIS3	UBAC2-AS1	0.373085	1.36752e-14	postive
SLC25A15	UBAC2-AS1	0.32371	3.67357e-11	postive
PLCB4	LINC00578	0.314275	1.42432e-10	postive
PRKACB	LINC00578	0.371014	1.95893e-14	postive
NPR1	LINC00578	0.303772	6.09295e-10	postive
MARCKS	LINC00578	0.516672	1.52443e-28	postive
EIF5A2	LINC00578	0.456364	7.20911e-22	postive
HPGDS	LINC00578	0.540885	1.2765e-31	postive
TST	LINC00578	-0.327157	2.21264e-11	negative
TUSC3	LINC00578	0.365116	5.37776e-14	postive
PIK3R5	LINC00578	0.355356	2.73418e-13	postive
ETNK1	LINC00578	0.433153	1.24084e-19	postive
OMD	LINC00578	0.747505	2.36156e-72	postive
AOX1	LINC00578	0.391332	5.14135e-16	postive
ADCY5	LINC00578	0.3061	4.437e-10	postive
VCAN	LINC00578	0.737869	1.33004e-69	postive
AOC3	LINC00578	0.44993	3.12547e-21	postive
RAP1A	LINC00578	0.396404	1.99045e-16	postive
CCT7	LINC00578	-0.370433	2.16597e-14	negative
PDE3A	LINC00578	0.398053	1.45697e-16	postive
UGGT2	LINC00578	0.435777	7.07198e-20	postive
PDE4D	LINC00578	0.677483	8.83766e-55	postive
GPCPD1	LINC00578	0.345089	1.42548e-12	postive
PRELP	LINC00578	0.348234	8.65111e-13	postive
PTGIS	LINC00578	0.524718	1.54146e-29	postive
TKT	LINC00578	-0.39465	2.76876e-16	negative
PYCR1	LINC00578	-0.338082	4.25137e-12	negative
A2M	LINC00578	0.443865	1.211e-20	postive
INHBA	LINC00578	0.753749	3.33521e-74	postive
OGN	LINC00578	0.646422	1.84551e-48	postive
CD36	LINC00578	0.338876	3.76123e-12	postive
PAFAH1B3	LINC00578	-0.305237	4.99228e-10	negative
ALG3	LINC00578	-0.374237	1.11836e-14	negative
ADH1B	LINC00578	0.3208	5.60799e-11	postive
TIMM50	LINC00578	-0.333225	8.92381e-12	negative
CAV1	LINC00578	0.315755	1.1553e-10	postive
PLCD4	LINC00578	0.301355	8.4447e-10	postive
GALNT15	LINC00578	0.403239	5.39913e-17	postive
PIK3CG	LINC00578	0.540112	1.61521e-31	postive
GNG2	LINC00578	0.575886	1.55491e-36	postive
POLD2	LINC00578	-0.340001	3.16022e-12	negative
DIO2	LINC00578	0.652507	1.22038e-49	postive
ATIC	LINC00578	-0.310722	2.34388e-10	negative
SNRPF	LINC00578	-0.343366	1.86953e-12	negative
GRPEL2	LINC00578	0.321211	5.2846e-11	postive
SLC16A4	LINC00578	0.439411	3.21901e-20	postive
TUBA1A	LINC00578	0.317807	8.62484e-11	postive
PLD1	LINC00578	0.348404	8.41939e-13	postive
TUBB6	LINC00578	0.327573	2.08054e-11	postive
ACSL4	LINC00578	0.366307	4.39316e-14	postive
BGN	LINC00578	0.323075	4.03031e-11	postive
FMO4	LINC00578	0.31682	9.92844e-11	postive
DCN	LINC00578	0.514758	2.60591e-28	postive
DPYD	LINC00578	0.523328	2.30049e-29	postive
AKAP5	LINC00578	0.419621	2.08961e-18	postive
DGKH	LINC00578	0.573739	3.23881e-36	postive
GNAO1	LINC00578	0.375706	8.64323e-15	postive
MTAP	LINC00578	0.396214	2.06328e-16	postive
TK1	LINC00578	-0.301032	8.81899e-10	negative
PDE2A	LINC00578	0.350909	5.63139e-13	postive
P4HA3	LINC00578	0.493066	9.00729e-26	postive
FPGS	LINC00578	-0.309346	2.83769e-10	negative
PDE1A	LINC00578	0.743112	4.39095e-71	postive
CACNB2	LINC00578	0.620791	8.95674e-44	postive
PDE5A	LINC00578	0.769522	3.90686e-79	postive
SRM	LINC00578	-0.30046	9.52188e-10	negative
PDE7A	LINC00578	0.431028	1.94981e-19	postive
LYVE1	LINC00578	0.517458	1.22185e-28	postive
ACP6	LENG8-AS1	0.39686	1.8263e-16	postive
CCT2	LENG8-AS1	-0.300502	9.46955e-10	negative
GPCPD1	LENG8-AS1	0.324783	3.13954e-11	postive
PLCG1	LENG8-AS1	0.469506	3.26631e-23	postive
ACACB	LENG8-AS1	0.319689	6.58354e-11	postive
MLXIPL	LENG8-AS1	0.337648	4.54495e-12	postive
GPC2	LENG8-AS1	0.358406	1.65461e-13	postive
PDE8A	LENG8-AS1	0.355409	2.71053e-13	postive
GSTM2	LENG8-AS1	0.411198	1.13728e-17	postive
DGKH	LENG8-AS1	0.32394	3.55221e-11	postive
PKM	LENG8-AS1	-0.313786	1.52614e-10	negative
PDE7A	LENG8-AS1	0.351611	5.0283e-13	postive
PLCB4	FTX	0.505737	3.11731e-27	postive
PRKACB	FTX	0.308258	3.29844e-10	postive
MARCKS	FTX	0.443103	1.43311e-20	postive
EIF5A2	FTX	0.562259	1.49494e-34	postive
HPGDS	FTX	0.306749	4.05971e-10	postive
ETNK1	FTX	0.647301	1.25137e-48	postive
OMD	FTX	0.735178	7.42407e-69	postive
ACP6	FTX	0.319339	6.9238e-11	postive
AOX1	FTX	0.306265	4.33811e-10	postive
VCAN	FTX	0.441407	2.08063e-20	postive
NUP43	FTX	0.336235	5.64452e-12	postive
PPAT	FTX	0.309206	2.89331e-10	postive
CCT7	FTX	-0.370875	2.00659e-14	negative
UGGT2	FTX	0.60304	8.94231e-41	postive
POLA1	FTX	0.393051	3.73444e-16	postive
PDE4D	FTX	0.720593	5.79771e-65	postive
GPCPD1	FTX	0.69433	1.5193e-58	postive
TKT	FTX	-0.320945	5.49169e-11	negative
SLC19A2	FTX	0.397009	1.77555e-16	postive
INHBA	FTX	0.536523	4.77454e-31	postive
OGN	FTX	0.49939	1.71056e-26	postive
MTM1	FTX	0.343723	1.76769e-12	postive
TIMM50	FTX	-0.303836	6.04077e-10	negative
PDP1	FTX	0.381366	3.16435e-15	postive
MAN1A1	FTX	0.309347	2.83739e-10	postive
PIK3CG	FTX	0.436659	5.84703e-20	postive
GNG2	FTX	0.384832	1.69385e-15	postive
DIO2	FTX	0.488857	2.67005e-25	postive
GMPS	FTX	0.311394	2.13449e-10	postive
DIS3	FTX	0.355394	2.71738e-13	postive
GRPEL2	FTX	0.458088	4.84041e-22	postive
SLC16A4	FTX	0.448999	3.85515e-21	postive
PLD1	FTX	0.453759	1.31059e-21	postive
ACSL4	FTX	0.395335	2.43438e-16	postive
FMO4	FTX	0.391571	4.91858e-16	postive
DPYD	FTX	0.307053	3.89365e-10	postive
PDE8A	FTX	0.403771	4.87221e-17	postive
TIMM8A	FTX	0.329313	1.60621e-11	postive
PPARGC1B	FTX	0.333924	8.02689e-12	postive
PLCE1	FTX	0.318413	7.90714e-11	postive
AKAP5	FTX	0.448497	4.31522e-21	postive
CCT3	FTX	-0.320205	6.11174e-11	negative
DGKH	FTX	0.783007	1.12925e-83	postive
MTAP	FTX	0.536283	5.13108e-31	postive
NUP155	FTX	0.416816	3.69313e-18	postive
PDE1A	FTX	0.402437	6.30307e-17	postive
CACNB2	FTX	0.72906	3.4226e-67	postive
ENPP1	FTX	0.424736	7.29398e-19	postive
ACOX1	FTX	0.366601	4.17863e-14	postive
MGAT4A	FTX	0.421214	1.5085e-18	postive
PDE5A	FTX	0.730661	1.26912e-67	postive
PDE7A	FTX	0.583194	1.22907e-37	postive
PIK3R5	LINC01871	0.304458	5.55092e-10	postive
PLA2G2D	LINC01871	0.301324	8.48048e-10	postive
PLA2G2A	LINC01871	0.304341	5.6405e-10	postive
SLC2A5	LINC01871	0.433553	1.13935e-19	postive
PLCB4	HIF1A-AS2	0.35196	4.7522e-13	postive
MARCKS	HIF1A-AS2	0.359638	1.34882e-13	postive
EIF5A2	HIF1A-AS2	0.525642	1.18041e-29	postive
HPGDS	HIF1A-AS2	0.319567	6.70023e-11	postive
ETNK1	HIF1A-AS2	0.606956	2.02303e-41	postive
OMD	HIF1A-AS2	0.715368	1.25393e-63	postive
ACP6	HIF1A-AS2	0.420761	1.65511e-18	postive
VCAN	HIF1A-AS2	0.507127	2.13719e-27	postive
CCT7	HIF1A-AS2	-0.407816	2.21604e-17	negative
UGGT2	HIF1A-AS2	0.602113	1.26754e-40	postive
POLA1	HIF1A-AS2	0.333295	8.82997e-12	postive
PDE4D	HIF1A-AS2	0.821736	9.42539e-99	postive
GPCPD1	HIF1A-AS2	0.53853	2.6082e-31	postive
TKT	HIF1A-AS2	-0.339594	3.36587e-12	negative
PYCR1	HIF1A-AS2	-0.301262	8.55138e-10	negative
SLC19A2	HIF1A-AS2	0.344299	1.61466e-12	postive
INHBA	HIF1A-AS2	0.597756	6.43321e-40	postive
OGN	HIF1A-AS2	0.509481	1.12294e-27	postive
MTM1	HIF1A-AS2	0.331281	1.19633e-11	postive
ALG3	HIF1A-AS2	-0.301607	8.16304e-10	negative
TIMM50	HIF1A-AS2	-0.318428	7.89126e-11	negative
PDP1	HIF1A-AS2	0.40409	4.57988e-17	postive
MAN1A1	HIF1A-AS2	0.310594	2.38621e-10	postive
PIK3CG	HIF1A-AS2	0.536617	4.64065e-31	postive
GNG2	HIF1A-AS2	0.461424	2.22507e-22	postive
POLD2	HIF1A-AS2	-0.300993	8.86571e-10	negative
DIO2	HIF1A-AS2	0.475071	8.45781e-24	postive
ATIC	HIF1A-AS2	-0.314234	1.4326e-10	negative
GMPS	HIF1A-AS2	0.314457	1.38834e-10	postive
DIS3	HIF1A-AS2	0.375589	8.82327e-15	postive
GRPEL2	HIF1A-AS2	0.46084	2.55116e-22	postive
SLC16A4	HIF1A-AS2	0.500204	1.37778e-26	postive
PLD1	HIF1A-AS2	0.607356	1.73559e-41	postive
PPARGC1A	HIF1A-AS2	0.341492	2.50655e-12	postive
ACSL4	HIF1A-AS2	0.381272	3.21821e-15	postive
FMO4	HIF1A-AS2	0.353811	3.51871e-13	postive
DPYD	HIF1A-AS2	0.369507	2.54068e-14	postive
PDE8A	HIF1A-AS2	0.486852	4.4572e-25	postive
PPARGC1B	HIF1A-AS2	0.49041	1.79112e-25	postive
EXOSC5	HIF1A-AS2	-0.317722	8.72938e-11	negative
PLCE1	HIF1A-AS2	0.4251	6.76349e-19	postive
AKAP5	HIF1A-AS2	0.516224	1.72901e-28	postive
CCT3	HIF1A-AS2	-0.34564	1.3065e-12	negative
PFDN2	HIF1A-AS2	-0.310833	2.30816e-10	negative
DGKH	HIF1A-AS2	0.837391	6.28268e-106	postive
MTAP	HIF1A-AS2	0.516707	1.50961e-28	postive
NUP155	HIF1A-AS2	0.422637	1.12585e-18	postive
PDE1A	HIF1A-AS2	0.40235	6.40887e-17	postive
CACNB2	HIF1A-AS2	0.775586	3.88966e-81	postive
ENPP1	HIF1A-AS2	0.408617	1.89329e-17	postive
ACOX1	HIF1A-AS2	0.344564	1.54843e-12	postive
MGAT4A	HIF1A-AS2	0.427093	4.46393e-19	postive
PDE5A	HIF1A-AS2	0.748493	1.21343e-72	postive
PDE7A	HIF1A-AS2	0.614508	1.08529e-42	postive
EIF5A2	MAP3K20-AS1	0.351819	4.8619e-13	postive
OMD	MAP3K20-AS1	0.393209	3.62543e-16	postive
VCAN	MAP3K20-AS1	0.337603	4.57619e-12	postive
PDE4D	MAP3K20-AS1	0.403061	5.5879e-17	postive
INHBA	MAP3K20-AS1	0.425621	6.06885e-19	postive
SLCO1B3	MAP3K20-AS1	0.405074	3.78435e-17	postive
PDE5A	MAP3K20-AS1	0.373659	1.2371e-14	postive
QPRT	TUSC8	0.420417	1.77612e-18	postive
LPCAT1	TUSC8	-0.311924	1.98211e-10	negative
GPX2	TUSC8	0.301586	8.18687e-10	postive
ACSL6	TUSC8	0.363074	7.59271e-14	postive
EXOSC8	TUSC8	0.336297	5.59185e-12	postive
GNG4	TUSC8	0.311106	2.22201e-10	postive
PLCB4	GABPB1-AS1	0.304102	5.82607e-10	postive
MARCKS	GABPB1-AS1	0.323363	3.86466e-11	postive
EIF5A2	GABPB1-AS1	0.335297	6.51391e-12	postive
ETNK1	GABPB1-AS1	0.452795	1.63288e-21	postive
OMD	GABPB1-AS1	0.495143	5.24017e-26	postive
ACP6	GABPB1-AS1	0.389687	6.96968e-16	postive
VCAN	GABPB1-AS1	0.315163	1.2563e-10	postive
NUP43	GABPB1-AS1	0.317186	9.42455e-11	postive
CCT7	GABPB1-AS1	-0.342379	2.18231e-12	negative
UGGT2	GABPB1-AS1	0.460117	3.02031e-22	postive
POLA1	GABPB1-AS1	0.344405	1.58786e-12	postive
PDE4D	GABPB1-AS1	0.554673	1.73522e-33	postive
GPCPD1	GABPB1-AS1	0.463459	1.37908e-22	postive
TKT	GABPB1-AS1	-0.315066	1.27381e-10	negative
INHBA	GABPB1-AS1	0.404167	4.51204e-17	postive
OGN	GABPB1-AS1	0.341989	2.31944e-12	postive
PIK3CG	GABPB1-AS1	0.368819	2.8597e-14	postive
GNG2	GABPB1-AS1	0.305823	4.60857e-10	postive
DIS3	GABPB1-AS1	0.320854	5.56461e-11	postive
GRPEL2	GABPB1-AS1	0.375522	8.92834e-15	postive
SLC16A4	GABPB1-AS1	0.318034	8.34912e-11	postive
PLD1	GABPB1-AS1	0.389523	7.18385e-16	postive
FMO4	GABPB1-AS1	0.307282	3.7729e-10	postive
PDE8A	GABPB1-AS1	0.432767	1.3474e-19	postive
PPARGC1B	GABPB1-AS1	0.399325	1.14396e-16	postive
AKAP5	GABPB1-AS1	0.36926	2.65093e-14	postive
DGKH	GABPB1-AS1	0.6042	5.76906e-41	postive
MTAP	GABPB1-AS1	0.454671	1.06389e-21	postive
NUP155	GABPB1-AS1	0.360925	1.08847e-13	postive
CACNB2	GABPB1-AS1	0.638439	5.93183e-47	postive
PDE5A	GABPB1-AS1	0.553126	2.83895e-33	postive
PDE7A	GABPB1-AS1	0.520366	5.36428e-29	postive
PSPH	LINC01836	0.31746	9.06262e-11	postive
POLR1D	PAN3-AS1	0.560184	2.94147e-34	postive
ETHE1	PAN3-AS1	-0.303849	6.03006e-10	negative
UGGT2	PAN3-AS1	0.549598	8.6389e-33	postive
GPCPD1	PAN3-AS1	0.343857	1.73088e-12	postive
SLC22A3	PAN3-AS1	0.310929	2.27726e-10	postive
PLCG1	PAN3-AS1	0.326271	2.52222e-11	postive
SLC19A2	PAN3-AS1	0.319699	6.57385e-11	postive
DPM1	PAN3-AS1	0.325768	2.7162e-11	postive
EXOSC8	PAN3-AS1	0.419266	2.24648e-18	postive
DIS3	PAN3-AS1	0.514375	2.90013e-28	postive
FMO4	PAN3-AS1	0.419944	1.95607e-18	postive
PDE8A	PAN3-AS1	0.385939	1.38511e-15	postive
DGKH	PAN3-AS1	0.504191	4.73564e-27	postive
PKM	PAN3-AS1	-0.332587	9.82689e-12	negative
CACNB2	PAN3-AS1	0.393724	3.29295e-16	postive
PDE5A	PAN3-AS1	0.303869	6.0135e-10	postive
PDE7A	PAN3-AS1	0.336123	5.74198e-12	postive
TRMT11	PAN3-AS1	0.335095	6.71824e-12	postive
PLCB4	MIR181A2HG	0.38738	1.06478e-15	postive
PRKACB	MIR181A2HG	0.320085	6.2183e-11	postive
MARCKS	MIR181A2HG	0.36074	1.12259e-13	postive
EIF5A2	MIR181A2HG	0.465211	9.11324e-23	postive
ETNK1	MIR181A2HG	0.612859	2.06948e-42	postive
OMD	MIR181A2HG	0.738948	6.63633e-70	postive
ACP6	MIR181A2HG	0.364434	6.03587e-14	postive
VCAN	MIR181A2HG	0.382493	2.5845e-15	postive
NUP43	MIR181A2HG	0.310575	2.3925e-10	postive
CCT7	MIR181A2HG	-0.339744	3.28897e-12	negative
UGGT2	MIR181A2HG	0.548007	1.42123e-32	postive
POLA1	MIR181A2HG	0.312228	1.89932e-10	postive
PDE4D	MIR181A2HG	0.671581	1.60888e-53	postive
GPCPD1	MIR181A2HG	0.587499	2.67403e-38	postive
TKT	MIR181A2HG	-0.334131	7.77885e-12	negative
PYCR1	MIR181A2HG	-0.301436	8.35387e-10	negative
SLC19A2	MIR181A2HG	0.376108	8.05291e-15	postive
INHBA	MIR181A2HG	0.42912	2.91758e-19	postive
OGN	MIR181A2HG	0.5065	2.5342e-27	postive
ALG3	MIR181A2HG	-0.303147	6.63136e-10	negative
ACSL6	MIR181A2HG	0.305851	4.59067e-10	postive
PDP1	MIR181A2HG	0.410492	1.30809e-17	postive
PIK3CG	MIR181A2HG	0.419235	2.26042e-18	postive
GNG2	MIR181A2HG	0.342358	2.18955e-12	postive
POLD2	MIR181A2HG	-0.31326	1.64339e-10	negative
DIO2	MIR181A2HG	0.419963	1.94867e-18	postive
DIS3	MIR181A2HG	0.322813	4.18751e-11	postive
GRPEL2	MIR181A2HG	0.468035	4.64935e-23	postive
SLC16A4	MIR181A2HG	0.51503	2.41522e-28	postive
PLD1	MIR181A2HG	0.429724	2.56852e-19	postive
ACSL4	MIR181A2HG	0.306366	4.27845e-10	postive
FMO4	MIR181A2HG	0.391513	4.97182e-16	postive
PDE8A	MIR181A2HG	0.377263	6.56902e-15	postive
PPARGC1B	MIR181A2HG	0.430091	2.3772e-19	postive
PLCE1	MIR181A2HG	0.396158	2.08528e-16	postive
AKAP5	MIR181A2HG	0.433869	1.06496e-19	postive
DGKH	MIR181A2HG	0.712417	6.89961e-63	postive
MTAP	MIR181A2HG	0.53998	1.68132e-31	postive
NUP155	MIR181A2HG	0.444538	1.0436e-20	postive
PDE1A	MIR181A2HG	0.439282	3.31108e-20	postive
CACNB2	MIR181A2HG	0.737488	1.6993e-69	postive
ENPP1	MIR181A2HG	0.383257	2.25224e-15	postive
ACOX1	MIR181A2HG	0.420728	1.66633e-18	postive
MGAT4A	MIR181A2HG	0.374246	1.11658e-14	postive
PDE5A	MIR181A2HG	0.689095	2.39406e-57	postive
PDE7A	MIR181A2HG	0.593944	2.61108e-39	postive
TRMT11	MIR181A2HG	0.318848	7.42964e-11	postive
UCKL1	LINC01703	0.315488	1.19976e-10	postive
EIF4EBP1	LINC01703	0.309254	2.87418e-10	postive
IMPDH1	LINC01703	0.377767	6.00819e-15	postive
PSMA7	LINC01703	0.315665	1.17009e-10	postive
HSD17B10	LINC01703	0.354322	3.23761e-13	postive
EXOSC4	LINC01703	0.314161	1.44746e-10	postive
RPL8	LINC01703	0.337767	4.46235e-12	postive
EIF3B	LINC01703	0.42173	1.35696e-18	postive
POLD2	LINC01703	0.446337	6.99592e-21	postive
TAZ	LINC01703	0.388843	8.14096e-16	postive
EXOSC5	LINC01703	0.352257	4.52956e-13	postive
RPS21	LINC01703	0.326739	2.35398e-11	postive
GNG4	LINC01703	0.30318	6.60247e-10	postive
PIGU	LINC00525	0.403112	5.5335e-17	postive
PFDN4	LINC00525	0.430707	2.0869e-19	postive
ACSL6	LINC00525	0.321145	5.33503e-11	postive
CCT6A	LINC00525	0.334741	7.09018e-12	postive
DPM1	LINC00525	0.436272	6.35574e-20	postive
RAE1	LINC00525	0.355241	2.7862e-13	postive
EIF2S2	LINC00525	0.352722	4.20016e-13	postive
FMO4	LINC00525	0.300279	9.75564e-10	postive
NANP	LINC00525	0.316167	1.08955e-10	postive
MOCS3	LINC00525	0.342438	2.1621e-12	postive
PLCB4	MALAT1	0.316282	1.07196e-10	postive
EIF5A2	MALAT1	0.380523	3.67999e-15	postive
ETNK1	MALAT1	0.48811	3.23321e-25	postive
OMD	MALAT1	0.54176	9.77524e-32	postive
ACP6	MALAT1	0.433704	1.10306e-19	postive
VCAN	MALAT1	0.399211	1.16918e-16	postive
CCT7	MALAT1	-0.389333	7.43859e-16	negative
UGGT2	MALAT1	0.446823	6.27694e-21	postive
POLA1	MALAT1	0.300658	9.27342e-10	postive
PDE4D	MALAT1	0.66169	1.79518e-51	postive
GPCPD1	MALAT1	0.457376	5.70838e-22	postive
TKT	MALAT1	-0.312455	1.84004e-10	negative
INHBA	MALAT1	0.495537	4.72623e-26	postive
OGN	MALAT1	0.350686	5.83795e-13	postive
PLCD4	MALAT1	0.303349	6.4531e-10	postive
PIK3CG	MALAT1	0.382209	2.72027e-15	postive
GNG2	MALAT1	0.337026	5.0007e-12	postive
GRPEL2	MALAT1	0.388801	8.204e-16	postive
SLC16A4	MALAT1	0.411749	1.01943e-17	postive
PLD1	MALAT1	0.653617	7.38398e-50	postive
PDE8A	MALAT1	0.426938	4.61152e-19	postive
PPARGC1B	MALAT1	0.383601	2.11645e-15	postive
MUC4	MALAT1	0.427644	3.97815e-19	postive
PLCE1	MALAT1	0.331915	1.08746e-11	postive
AKAP5	MALAT1	0.384242	1.88508e-15	postive
CCT3	MALAT1	-0.345853	1.26328e-12	negative
DGKH	MALAT1	0.668121	8.5422e-53	postive
MTAP	MALAT1	0.434484	9.33548e-20	postive
NUP155	MALAT1	0.345798	1.27438e-12	postive
CACNB2	MALAT1	0.601911	1.36743e-40	postive
PDE5A	MALAT1	0.554121	2.06884e-33	postive
PDE7A	MALAT1	0.474975	8.65816e-24	postive
MUC6	MALAT1	0.405001	3.83872e-17	postive
ETNK1	PRR7-AS1	0.307533	3.64471e-10	postive
OMD	PRR7-AS1	0.408725	1.85376e-17	postive
ACP6	PRR7-AS1	0.42131	1.47894e-18	postive
UGGT2	PRR7-AS1	0.42094	1.59571e-18	postive
B3GNTL1	PRR7-AS1	0.315821	1.14445e-10	postive
PDE4D	PRR7-AS1	0.463788	1.27605e-22	postive
GPCPD1	PRR7-AS1	0.36898	2.78192e-14	postive
PDP1	PRR7-AS1	0.312636	1.7938e-10	postive
PIK3CG	PRR7-AS1	0.304666	5.39655e-10	postive
GRPEL2	PRR7-AS1	0.318082	8.29144e-11	postive
PLD1	PRR7-AS1	0.395488	2.36574e-16	postive
PDE8A	PRR7-AS1	0.341987	2.32e-12	postive
PPARGC1B	PRR7-AS1	0.509494	1.11887e-27	postive
ACACA	PRR7-AS1	0.312407	1.85237e-10	postive
DGKH	PRR7-AS1	0.581042	2.61238e-37	postive
MTAP	PRR7-AS1	0.415888	4.45368e-18	postive
NUP155	PRR7-AS1	0.385083	1.61835e-15	postive
[truncated: 1,102 more rows]

## Sheet: Metabolisn LncRNA exp
lncRNA	TCGA-AA-3867-01A-01R-1022-07	TCGA-CA-6719-01A-11R-1839-07	TCGA-NH-A50V-01A-11R-A28H-07	TCGA-AA-A01C-01A-01R-A00A-07	TCGA-AA-A00O-01A-02R-A089-07	TCGA-AZ-4615-01A-01R-1410-07	TCGA-AA-A01V-01A-23R-A083-07	TCGA-AA-A00D-01A-01R-A002-07	TCGA-A6-5657-01A-01R-A32Z-07	TCGA-AA-3522-01A-01R-0821-07	TCGA-D5-6923-01A-11R-A32Z-07	TCGA-DM-A28A-01A-21R-A32Y-07	TCGA-AA-3848-01A-01R-0905-07	TCGA-AA-3667-01A-01R-0905-07	TCGA-F4-6459-01A-11R-1774-07	TCGA-DM-A1D0-01A-11R-A155-07	TCGA-AA-3517-01A-01R-0821-07	TCGA-D5-5541-01A-01R-1653-07	TCGA-A6-2686-01A-01R-A32Z-07	TCGA-AA-3518-01A-02R-0826-07	TCGA-AA-3984-01A-02R-1022-07	TCGA-AZ-6599-01A-11R-1774-07	TCGA-D5-6922-01A-11R-1928-07	TCGA-A6-3810-01B-04R-A277-07	TCGA-AA-A01Q-01A-01R-A002-07	TCGA-AA-3979-01A-01R-1022-07	TCGA-A6-5667-01A-21R-1723-07	TCGA-CM-6172-01A-11R-1653-07	TCGA-AZ-6600-01A-11R-1774-07	TCGA-AA-3971-01A-01R-1022-07	TCGA-AA-3666-01A-02R-0905-07	TCGA-D5-6898-01A-11R-1928-07	TCGA-D5-6537-01A-11R-1723-07	TCGA-SS-A7HO-01A-21R-A37K-07	TCGA-CK-5915-01A-11R-1653-07	TCGA-AA-A00L-01A-01R-A002-07	TCGA-G4-6321-01A-11R-1723-07	TCGA-AA-3489-01A-21R-1839-07	TCGA-AA-A01S-01A-21R-A083-07	TCGA-D5-6931-01A-11R-1928-07	TCGA-T9-A92H-01A-11R-A37K-07	TCGA-A6-5656-01B-02R-A277-07	TCGA-AD-6965-01A-11R-1928-07	TCGA-A6-6140-01A-11R-1774-07	TCGA-CM-4744-01A-01R-A32Z-07	TCGA-AD-A5EJ-01A-11R-A28H-07	TCGA-AA-3970-01A-01R-1022-07	TCGA-CK-5914-01A-11R-1653-07	TCGA-A6-5666-01A-01R-1653-07
LINC02320	0.347772	1.48597	3.15366	1.08293	0	0.512443	2.56633	0.352657	0.703871	2.18675	1.25452	2.22583	0.455549	0.697515	1.64793	0.814584	0.563031	0.497209	0	1.82045	0.194738	4.30808	1.31425	1.10172	0.356934	0.596191	0.466107	0.561699	1.93036	1.99549	0.9739	0.721483	0.413836	0.599744	0.984709	0.786552	3.33122	0.79687	0.188284	1.19134	1.07709	0.929158	3.61687	0.531225	1.9004	0.566618	0.872959	0.76582	0.46973
LINC00513	0.814195	0.528794	0.736246	1.58205	0.360967	0.119972	1.12154	0.462353	1.51006	1.2872	1.75244	0.395615	2.68763	1.51869	4.92549	0.862588	0.632713	2.63255	0.270393	0.391099	0.164129	1.3853	3.08073	12.4736	0.334257	4.10361	2.63206	0.286916	0.891809	3.59452	0.205206	6.63259	1.07221	4.36784	2.72277	0.820762	0.840702	2.22754	1.00504	0.278913	1.14735	21.8153	1.83558	2.00799	0.968927	0.358169	1.71675	1.23114	1.15837
SNHG11	4.26574	4.08503	5.19733	8.14468	10.9267	2.04006	3.39022	3.43397	2.06029	2.97467	5.73668	8.34305	7.03367	11.0886	6.1172	4.06036	15.8658	9.87647	4.09047	3.16276	4.1644	2.86496	7.71554	2.24042	3.51402	4.44222	7.81605	4.34318	3.47548	7.36946	6.85703	6.30731	5.23192	5.04077	3.47963	4.31611	1.74049	4.78428	6.5182	1.8186	4.80944	1.56387	6.27049	10.0156	4.15197	1.92804	12.1568	8.84415	5.22256
LINC01605	0.553267	0.620552	1.39119	0.516848	0.943412	0.636907	2.12643	4.06753	2.13776	3.6963	1.92304	0.420049	3.0801	0.676204	0.382327	0.700915	0.167947	0.878472	0.669884	1.59713	1.21986	3.71585	0.465535	5.71825	0.532352	0.889195	1.04277	1.32517	1.40753	1.43557	0.944145	1.61409	4.56742	10.0046	0.556542	2.27919	0.0842098	2.36511	1.76916	1.21417	5.87687	0.871075	1.74013	1.45495	0.944787	0.929596	0.632391	0.913751	0.607171
LINC01705	2.34117	1.20041	1.32763	1.57469	0	2.96676	0	0.569774	1.8609	0	3.96929	7.70611	0	0.140868	0.665623	0.506188	0.0909666	1.29767	1.25881	0.865064	0.786575	0	1.92431	5.60703	0.672797	0.0802701	0.338881	0.742511	2.00989	0.189649	0.491716	0.259038	0.594327	0	0.0418672	0	0.0456112	2.57494	0.152102	2.2456	0	5.25421	0.188504	0.0390127	0.0852886	2.51752	0	1.75285	0.252974
LINC01315	6.60465	1.47314	0.827635	9.54588	7.933	1.00992	4.8704	3.87524	2.05212	2.20146	2.9469	3.41818	5.71324	6.37342	4.74038	2.02076	3.91393	3.35769	2.08567	5.44874	3.94256	0.836946	2.54597	2.25023	1.27899	5.37639	2.78921	7.33727	2.68994	10.0105	1.26503	2.77198	4.56399	5.50485	4.28988	7.32791	0.62718	4.72568	14.2019	1.56526	9.64874	2.90135	3.92987	7.666	3.53092	1.15053	10.5907	5.51877	8.80857
LINC00941	0.213555	0.537351	0.490958	0.443329	0.101152	1.52093	0.0389111	0.120308	1.54553	0.532861	0.292451	0.548584	0.217574	0.464014	0.262355	0.0577164	0.0691477	0.0782871	0.215767	0.0219191	1.79373	0	0.067253	0.586327	0.0730604	0.244067	0.152651	0.0522607	1.89659	0.0480534	0.274101	0.0410221	0.348242	0.0188863	0.0318251	0.0229998	1.75667	0.252821	0.0192699	0.0304818	0.0275585	0.652074	1.57619	0.0197702	2.94624	0.512247	0.0255264	0.0174172	0.0213663
LINC02038	1.01622	1.39405	2.02886	0.299788	0.866412	1.14276	1.09635	0.813549	1.25473	1.10501	1.70428	1.006	1.6114	0.804552	1.16161	1.19978	0.727363	0.352928	0.422915	1.23518	0.673865	0.67054	3.25924	2.08409	0.329366	2.06304	1.33333	1.43715	1.04897	1.57058	1.17952	1.96029	0.827391	1.21327	3.25203	0.725802	3.46469	0.625025	0.738404	1.90092	1.09743	0.673667	1.31886	1.67112	0.51959	1.32892	0.863074	1.06001	0.240805
HAGLR	1.68163	1.0013	10.7667	0.587834	1.11923	0.543536	4.36772	0.396058	0.374287	4.65835	0.538125	0.748228	1.05165	0.228479	1.89786	0.935358	0.663938	1.85775	0.883596	10.7135	0.692562	1.57875	0.292123	0.927982	1.40301	3.09673	0.152679	3.42653	8.483	3.6692	1.6976	0.32636	0.968262	10.9755	0.126111	0.273418	7.01737	0.965788	0.255509	3.27985	0.28561	6.83249	0.595103	1.08473	0.0230554	1.74996	3.88655	0.238908	0.166077
PCAT6	4.1394	2.5267	3.57997	3.64596	1.21	1.35059	4.16978	1.49912	1.86055	2.44345	1.59986	3.19773	3.95048	1.95696	8.94337	2.60505	2.75721	2.28269	2.38467	3.38677	1.09272	4.68646	2.91211	0.224801	2.73115	0.810999	2.71054	2.0578	3.78562	2.93401	0.620998	2.10599	1.12588	1.88269	1.0575	1.89151	0.921653	2.49993	2.11302	1.24076	3.20504	0.135421	0.595164	4.38502	1.83112	1.83058	1.78123	0.846418	1.17145
KBTBD11-OT1	0.0645761	0.137961	0.173202	2.05106	0	0.808801	0.582425	0.458382	0.160403	0.812093	0.349418	0.101217	1.01506	0.194277	0.76499	0.401411	2.32093	0.426112	0.45955	0.715827	0.2712	0.346965	0.526203	1.71842	0.596496	0.27676	0.49333	1.25159	0.52571	1.04621	0.135629	0.133969	1.33195	1.25926	0.606278	1.94039	0.660494	0.31073	0.681751	0.608339	0.974996	0.221825	0.29247	0.887765	1.78398	0.49976	0.416817	0.687307	0.843144
RBPMS-AS1	0.224721	0.364872	0.413301	1.09163	0.0766371	0.331126	0.40536	0.319028	0.545785	0.88818	1.22946	0.528344	0.353235	1.82539	0.390443	0.218642	0.349262	0.548651	1.63474	0.954894	0.226501	0.543336	0.254769	1.32414	0	0.115572	0.451778	0.178177	0.582093	0.227546	0.188792	0.419581	1.14095	0.661794	0.140654	0.348513	1.5761	0.710582	0.43799	0.0192453	0.260994	0.874862	0.474962	0.617873	0.7095	0.0732265	0.241749	0.725781	2.28656
PTOV1-AS2	0.977479	1.7146	6.16994	3.84478	5.43891	1.59193	5.6946	2.97363	2.48478	0.831825	3.1085	5.28175	6.67159	3.71462	2.05181	3.75411	9.94479	1.52763	2.96958	3.84941	3.15445	2.74115	4.39263	1.12455	3.74891	1.808	0.765363	1.54099	2.18929	3.17768	2.053	1.54758	2.63242	5.52798	0.575009	2.74266	0.726657	4.06692	3.25881	4.56011	3.76428	0.117815	2.87372	2.529	0.983946	2.55652	3.32068	2.36018	0.810688
LINC00858	0.347329	0.585819	0.728457	0.922167	0.342884	0.0269363	0.884332	0.61173	0.36326	0.0328415	0.19783	0.630367	0.622589	0.0549968	1.05391	0.222326	1.20749	1.21229	0.383047	0	0.184254	1.24412	0.654128	0.972915	1.21954	0.501417	0	0.0885763	0.0947038	0.740413	0.422339	1.35264	0.362552	2.19707	0.14711	0.460699	0.0089036	0.854497	0.0148456	0.164383	1.08987	1.27684	0.80034	0	0.338528	0.394638	1.10128	0.389132	0.864189
BLACAT1	0.298832	2.08803	6.68147	2.20045	1.01911	0.401477	2.62316	2.67379	1.1498	1.18425	1.16252	1.83224	0.713805	0.60817	0.784366	1.7673	4.66153	0.318979	0.437831	3.88088	0.915412	1.87321	1.31406	8.26955	0.50516	2.19984	0.777468	0.797539	2.17258	1.26375	1.97521	0.662497	2.4613	2.72829	0.0157177	3.18622	0.864723	1.38356	0.685219	1.99469	0.558031	6.11884	1.04382	1.19365	2.07055	1.80432	1.21026	1.07739	3.37147
LINC00265	1.65576	2.36788	3.76124	3.03041	2.14632	0.834002	2.14723	2.05594	2.14033	0.728481	2.1687	4.55494	1.54921	1.70281	1.20757	3.37903	4.61176	3.09376	1.86365	1.12372	1.20625	3.35126	2.99891	5.4434	2.56641	0.810999	2.25539	2.63458	2.75091	2.54908	1.91622	2.38932	1.6017	3.02575	1.81286	4.56911	1.01217	2.76996	0.699765	1.33843	2.96303	2.43759	2.77176	3.16031	0.866832	1.08734	1.92664	3.79493	1.1106
MIR17HG	0.211	0.701934	1.01637	1.26714	0.436889	0.410845	0.358368	0.733592	0.906793	0.270764	1.79865	1.7304	0.315875	0.226712	0.124979	1.20162	3.05978	1.67574	0.232385	0.682191	1.30389	1.04597	0.683469	38.8171	1.02092	1.24019	0.969588	0.471358	1.53927	1.19035	0.965463	0.739986	0.699444	1.7694	0.565998	1.91374	0.110109	0.999762	0.318229	0.703449	0.892716	28.2675	1.97954	0.929243	0.443817	1.28303	0.680968	2.0964	0.692129
ZNF433-AS1	0.464641	0.484878	0.510133	1.33556	0.205691	1.21789	0.476215	0.697691	0.813813	0.634084	0.319641	0.735286	0.515	0.25538	0.384595	0.468495	0.650975	0.521807	2.19732	1.08129	0.555384	0.556111	0.538166	6.00389	1.32977	0.176158	0.337718	1.11388	0.77041	0.832393	0.760064	0.219358	0.712397	0.544069	0.359532	0.433052	0.539652	0.998117	0.587773	0.501229	1.12079	3.50935	0.741934	0.439247	0.539814	1.36484	0.528687	1.23961	0.82873
GK-AS1	0.161688	0.138173	1.02222	0.30209	0.551411	0.357372	1.59087	0.16396	0.156186	0.290479	0.486048	0.665259	0.741288	0.486439	0.159618	0.546233	1.49208	0.45344	0.958867	0.821478	1.15437	0.108593	0.343703	20.8986	0.331896	0.138592	0.227541	0.142445	1.1368	0.409303	0.254695	0.111812	0.320672	0.675642	0.10843	1.25379	0.551257	1.0281	0.262615	0.415414	0.125192	16.5699	0.488199	0.538866	0.0736286	0.395153	0.17394	0.267037	0.109195
MIR22HG	2.9787	2.5982	5.80793	2.79909	2.91527	6.15515	3.2516	2.82394	4.04238	4.06891	5.1447	2.25154	2.28568	1.88243	4.85104	1.61484	3.38995	1.5352	3.83955	3.53309	6.41025	3.06988	2.16058	6.83437	1.411	2.49278	1.49532	2.92697	4.42202	5.05071	4.07205	2.13299	1.67789	0.603235	1.63114	2.32346	15.4779	5.76714	0.90176	4.55101	6.1889	5.91324	1.68524	2.5479	2.81451	3.96291	6.02961	2.04412	0.412643
LINC00106	0.800111	1.02562	2.75915	1.82708	3.86558	0.720479	4.66512	2.97495	0.736081	1.677	2.00433	2.99591	11.6452	4.41308	2.17652	0.91302	8.46296	3.10911	0.738101	2.13519	2.83752	1.63201	3.21264	4.22451	2.46357	0.609619	1.07236	1.60557	1.41458	3.96084	2.33399	0.860688	1.26947	17.8668	0.317964	1.72343	0.606197	3.20834	1.01076	2.58862	1.99619	2.64667	2.23689	3.6295	0.404833	1.84677	5.35572	1.37037	0.920592
SYNPR-AS1	0.565909	1.08811	3.18025	2.11463	1.04538	0.277956	0.928009	2.39107	0.937118	1.44029	0.510351	3.21542	0.864836	1.56066	1.9367	1.9373	0.732949	2.05382	0.969521	0.174253	0.237664	3.46291	1.70419	1.70313	0.290409	0.72761	1.25147	2.36814	1.84979	3.53365	0.990481	2.67417	1.64611	2.92778	2.3192	1.00564	0.597195	2.0423	1.30213	0.605812	0.511199	3.34792	3.79711	2.59329	1.3744	1.99772	1.31905	1.93849	2.50541
LINC01819	0.286134	0.0896571	0.0438543	0.178199	92.1979	0.014054	0.0156406	0.32884	0.200059	1.55928	15.2302	0.00747482	0.124936	1.63558	0.00753252	0.108265	0.0370592	0.629361	0.218708	0.65198	0.0320446	0.435592	0.0473074	0.435099	0.0391562	37.0999	0.115049	39.0974	1.14352	0.251101	0.661062	0.0725522	1.20306	0.144238	0.0170564	8.08007	0.278726	0.0327817	0.0154913	0.441085	0.184622	1.09211	0.460772	0.158935	1.49987	2.40089	0.985011	0.0560078	87.5668
FEZF1-AS1	0.0317715	0.251145	4.1147	0.356162	0.0135439	1.19379	3.20419	3.99501	1.85019	1.94067	0.00477539	2.10401	1.33177	0.0477923	0	0.00858672	0.0308622	0	4.98046	6.89701	0.0133431	4.66599	0.0337686	0.0150976	1.32065	0	0	1.85435	5.64327	0.257368	0.817438	0	1.03969	1.41613	0	0.015398	0.719563	0.0273	0.516034	2.18355	0.00614999	0.381984	2.15844	0.0066179	1.88083	3.37118	0.0683581	2.542	2.31016
ZDHHC20-IT1	0	0.0511083	0.779128	1.56435	1.83563	0.440623	0.490368	0.485171	0.330121	0.322332	0.251696	0.562446	2.03686	0.539781	0.708485	0.387924	4.76375	0.118391	0.0945791	0.441969	0.301401	0.267781	0.974671	5.34286	1.3504	0	0.38475	0.31613	0.398356	1.09005	0.251222	0.289504	0.0948897	1.42806	0.0534758	1.27534	0.0582579	0.575558	0.777101	0.717061	0.55568	1.50656	0.601927	0.149489	0.108937	0.243603	0.257353	0.307295	0.161558
LINC01748	0.234169	1.05059	5.03581	0.87502	2.24605	0	3.16803	3.32442	1.99542	0.841386	0.158385	3.01661	1.07359	1.32093	2.01118	0.150308	1.25107	0.0676021	1.78217	0.432628	0.590063	6.64477	2.02222	1.97514	0.39055	0.85306	0.588467	2.66899	1.39727	1.71907	0.491825	1.03233	2.61237	6.87291	0.693579	3.20608	0.0142567	2.56545	1.21233	0.501361	2.52703	1.30714	3.15225	0.621903	0.950824	0.631904	1.10212	0.268572	0.171323
SP2-AS1	1.0397	1.11061	1.13138	0.427354	0.726872	0.18384	0.204595	1.11756	0.401728	1.10203	0.700094	0.904447	0.136191	0.250234	0.468031	0.629426	0.464573	0.891873	0.468598	0.595462	0.157191	1.27553	1.06822	5.47414	0.682936	0.427769	0.735753	0.40302	0.407817	0.294776	0.698776	1.39482	0.478385	0.364115	0.371859	0.665131	0.243067	0.478846	0.574152	0.302738	0.885516	4.16671	0.858062	0.623709	0.511327	0.448899	0.402654	0.320529	0.748961
DIO3OS	4.35684	3.16151	0.237455	2.6315	8.93418	0.186783	3.5646	2.10428	0.487201	1.01214	3.86419	1.75507	0.910177	8.67245	5.3207	4.75314	8.12681	1.86497	0.653364	0.477058	3.344	0.0882888	5.79835	0.39265	0.0578227	1.30386	2.46535	2.20454	0.472546	4.21196	0.719826	1.935	0.320306	4.00587	1.8177	6.57123	0.525932	1.7621	3.26369	3.33721	1.44678	1.08591	3.60061	4.63537	3.79695	0.0229478	7.82848	0.106831	0.790546
TMEM147-AS1	1.16979	2.0132	2.73496	3.33906	4.42338	0.39102	4.02306	2.98751	2.74424	1.86805	2.94993	4.14668	6.6542	3.66594	1.57396	2.11353	2.78816	2.71593	1.16049	1.81099	0.991645	3.08441	2.84351	2.53231	2.34562	0.779871	2.11656	2.43327	2.09622	3.7509	2.16116	1.72649	2.28563	4.5821	1.23482	2.78217	0.279599	3.32444	1.85599	2.3051	2.86817	1.83553	3.6247	2.02601	1.02592	1.22649	2.94799	2.94168	2.03353
LINC02012	0.884787	0.182508	0.292256	0.570031	0.858402	0.337173	1.15073	0.309384	0.572593	0.767369	0.229288	0.573858	2.19808	2.89135	0.072286	1.79757	1.30401	0.191256	0.217121	0.47912	0.666286	0.109285	0.108092	0.405945	0.469704	0.156911	0.368022	1.5052	0.451598	0.339828	0.640798	0.485264	0.254139	0.461395	0.341005	0.236585	0.906459	0.178268	0.495543	0.391934	0.141739	0.174674	0.353131	0.228784	0.314917	0.497091	0.164109	0.302332	0.1511
ZKSCAN2-DT	0.321015	0.671381	1.51485	2.52534	1.58453	0.398329	0.734214	1.2507	0.46164	0.531184	0.751682	1.47638	0.99592	0.635377	1.06079	1.11417	2.67515	0.624326	0.293909	0.79597	0.283824	1.53568	1.2271	7.69141	0.988415	0.666178	0.658954	1.28008	0.869036	1.43707	0.532284	0.414772	0.408802	1.5196	0.279482	1.16275	0.477284	1.3182	0.686044	0.737943	1.58944	4.89452	1.828	0.858704	0.25133	0.812062	0.617977	0.86192	0.243418
SNHG7	4.45746	4.73043	11.2269	5.63504	8.90192	5.24732	12.325	9.48233	16.0564	14.3948	8.10888	18.9096	18.5479	18.2933	5.35698	5.85979	11.8131	7.07351	17.9724	16.7389	7.30485	6.72502	6.63442	2.93548	7.89417	4.7967	1.25166	9.13441	21.5235	7.24859	10.5958	5.69166	4.93907	9.30831	7.83048	16.12	2.64889	8.42625	18.5422	9.89621	6.11482	2.64906	17.0856	3.84005	16.6467	19.281	5.51191	12.3585	7.16038
LINC01138	0.601404	0.485386	0.860292	1.04872	0.888761	0.738475	0.646519	1.93797	0.870487	0.528217	0.775375	0.953121	0.47267	0.361865	0.807436	1.06553	1.81748	0.731954	0.406849	0.543202	0.763326	0.783894	1.46781	5.2965	0.699547	0.801886	0.467504	0.9478	0.563781	1.47505	0.757876	0.753219	0.376378	0.51591	0.561645	1.01042	0.709509	0.661455	0.358161	0.778294	0.776089	4.25419	1.12987	0.679244	0.527441	0.609688	0.675731	1.02023	0.186529
PVT1	3.55463	2.72652	2.60285	1.808	3.66778	2.14592	2.94596	3.90575	2.31115	1.42007	3.98042	2.48918	2.81131	4.87143	1.24474	2.65678	1.96377	6.95132	3.7198	1.3453	3.66971	2.10636	3.09577	6.54708	2.95008	8.66429	2.8084	1.05933	2.35773	2.57094	1.82116	4.5419	3.94864	3.70244	2.55298	2.31246	0.382659	2.02196	3.89046	1.29235	1.82124	7.8112	2.89293	2.25917	2.96395	2.33766	6.43171	2.61973	3.81332
MELTF-AS1	2.12551	0.809476	2.42554	3.1079	2.08794	3.54046	2.80358	3.98275	1.33903	1.86777	1.91684	5.90264	6.71845	3.33631	0.638611	3.47168	4.26401	1.29583	2.42966	7.72573	3.06606	1.34478	1.80074	1.05394	2.94029	1.50505	1.11473	0.814147	1.21399	3.22836	2.86292	1.35801	1.90612	4.2846	0.640395	2.2394	0.630147	2.15987	2.40158	1.42459	3.63135	0.581991	1.86021	2.09819	2.45483	2.80432	2.33629	0.966632	1.7475
SLCO4A1-AS1	0.446013	8.29726	17.7205	8.01258	44.5493	1.84522	2.72867	6.22752	0.482915	2.21892	2.22771	11.4139	8.62871	9.75407	0.149025	0.825246	33.3934	2.42237	0.637515	9.38104	2.10365	14.9622	0.875166	8.02118	1.86626	1.38217	1.10359	10.6393	7.56662	8.37235	12.358	0.296568	5.23934	7.04535	0.10737	5.58688	0.518017	3.00696	0.64083	0.734556	1.08914	4.51773	2.22721	7.37507	0.624931	6.17678	1.88233	15.5382	7.18272
SNHG15	4.35814	8.31186	7.75772	9.54454	6.32402	4.17837	5.99898	5.34127	10.1841	4.18699	11.1054	10.5179	12.1547	16.411	5.89219	8.15524	11.1442	8.01309	47.4	6.38534	8.42414	5.84756	8.59439	8.83239	8.24977	7.86705	6.52767	6.40118	6.4935	6.07874	12.8663	6.06248	10.0801	11.3483	5.20007	12.2533	0.906695	7.16713	6.66832	5.25865	9.67627	6.03121	10.0943	5.51885	10.4004	6.57748	11.131	11.1382	6.95849
GAS5	19.669	31.5545	91.9701	37.8319	83.9586	45.951	53.2661	42.0954	40.0717	83.5359	31.6766	67.4182	39.5678	58.8254	22.9286	32.0596	96.2626	36.6602	486.868	67.134	43.8403	77.9433	42.6889	35.5266	80.4661	42.9003	19.8733	26.9626	68.0263	32.6117	91.2978	38.2993	31.4602	72.0583	29.6725	54.3432	14.5993	42.8834	47.0723	38.0279	30.6886	26.1398	45.7704	17.6983	98.2406	61.743	36.612	49.3717	77.6768
SNHG1	6.22138	12.9921	23.0005	12.9065	11.4447	12.832	12.7527	15.5162	11.331	11.5168	16.8529	24.3347	18.6115	12.5834	5.14576	7.92615	34.7355	14.4007	34.1638	21.4607	21.6085	10.6091	12.4554	12.8508	23.7578	20.7423	6.64247	7.79551	14.1967	14.6991	12.2869	13.4203	13.0557	25.1885	14.308	19.1097	1.95868	18.1756	16.8641	14.2861	19.7891	8.88856	18.7706	9.33977	11.6427	26.0715	16.31	23.0955	15.8599
HM13-IT1	0.887015	1.51602	2.37909	2.20967	1.63855	0.217836	2.54551	0.599649	0.53042	0.132796	2.53312	2.31719	4.26032	3.33573	0.934033	1.15869	8.90348	1.12184	1.11051	0.955944	1.24173	1.58863	4.08533	4.77702	0.758652	0.506874	1.84269	0.520963	1.0394	10.6283	0.931497	1.78907	1.05551	2.00035	0.793124	0.716482	0.504029	2.1849	0.960462	1.32938	1.48806	3.89337	1.33912	2.64826	0.628325	1.32476	2.54461	2.38733	0.798716
SNHG4	1.42094	1.80975	6.39731	2.65482	1.67742	1.16768	1.97166	3.02035	1.49326	1.52184	4.52612	2.34499	3.72261	1.84972	1.97464	2.85069	6.981	3.39889	1.60971	4.54361	2.52472	4.07427	2.69136	9.55696	2.6363	5.34034	2.08756	4.24898	4.81318	4.12274	2.03743	3.92104	3.06741	4.24118	2.41891	3.78761	0.412584	5.01532	2.19694	4.08366	7.90242	10.826	3.42405	2.94839	2.31448	4.44101	3.76275	4.38263	3.33407
LINC01614	2.51777	1.76986	0.435678	1.06221	0.207736	1.91481	0.0665932	0.247078	0.582807	0.437735	0.781278	2.25962	0	0	2.59778	0.219505	0.0788938	1.90254	1.2523	0.150051	0	0.0727305	1.12221	3.31911	0.333432	0.208851	0.359219	0.17888	2.8251	0.164479	0.0852914	0.786308	0.0644312	0.12929	0.0363107	0.0787246	0	5.61092	0	0.278225	0	1.85996	0.163487	0.0338351	0.123282	0.330819	0	0.685588	0.987302
LINC01473	0.326666	0.666875	0.778812	0.542512	0.55702	0.320895	0.238082	0.404867	0.280489	0.195622	0.360061	1.09515	0.142634	0.0545986	0.358314	0.549337	1.44555	0.754439	0.860996	0.201172	0.304866	0.5363	0.527228	26.2855	0.335272	0.684455	0.452413	0.43168	0.496953	0.477784	0.343048	0.652597	0.431912	0.808906	0.697767	0.246272	0.0883913	0.736033	0.0589525	0.326386	0.955514	28.5104	0.767146	0.544348	0.418718	0.325252	0.46856	0.879197	1.37269
RNASEH1-AS1	6.179	2.73249	1.72186	8.47676	4.19975	3.66101	4.46404	6.17816	5.00874	5.39514	4.5852	7.39923	10.641	7.99479	3.25895	2.32394	6.58977	7.44175	7.97788	4.94947	6.89577	3.32769	7.25628	2.05329	4.34612	8.62976	6.74103	3.65444	5.27652	7.8318	6.39811	4.96021	9.52948	6.74089	5.02269	3.22499	2.14664	2.91087	11.58	5.05121	8.48119	2.57279	8.32815	7.97441	10.0875	3.13284	11.0632	7.45351	7.97623
MINCR	5.88102	1.4725	3.24373	5.45891	2.90624	2.4286	3.99275	7.74892	4.02161	1.81699	1.81293	3.12648	6.86944	8.45209	3.16541	5.48708	3.2748	6.74789	4.36881	4.67134	3.27215	3.48858	2.05702	2.67001	4.69036	6.16475	2.54538	2.19453	2.85543	7.39629	3.97306	5.19371	3.80369	4.4275	1.33975	1.67019	0.675045	3.02555	5.96238	1.25112	2.95835	4.28915	6.10753	5.5398	5.33338	2.62432	9.26836	1.74597	1.65276
MACC1-AS1	0	0.105576	0	0.307763	0	0	0	0	0.0681941	0	0.123794	0.0968217	0.323661	0.123893	0.0650461	0.0667788	0.240015	0	0.0325624	0	0	0.0368774	0	34.9893	0	0	0	0	0.0609551	0	0	0.0284779	0	0.360554	0.0368221	0.0798334	0	0.0283082	0	0	0	28.2923	0.0828945	0.0686232	0	0	0	0.060456	0
LINC02474	0	0.0329248	0.0442877	0.143968	0	6.92611	0	0.507902	0.319004	0.0346086	1.07712	0.724674	0	0.173868	2.82979	0.0208256	0	0.648293	0.563597	0.0355905	0.0970839	0.0172509	6.64755	7.68948	0	0	0.712605	0.0169713	0.0285142	0.0390126	0.0404603	0.679405	2.46046	0	0	0	0	0.0132423	2.03377	0.626922	3.77369	1.85288	0	0.0160506	1.50885	0.0156933	0	0.0141403	0.0173464
MMP25-AS1	0.307825	1.02665	1.0091	1.29403	0.765468	0.516578	1.36012	0.97113	1.22244	0.238105	1.12584	1.52788	5.20829	1.90363	0.300507	0.566183	0.955186	0.823771	0.933037	2.14845	0.818754	0.310112	1.3087	1.02393	0.877596	0.30783	1.23083	0.192092	0.569542	1.29873	0.502852	0.90174	0.369692	0.98344	0.439622	0.911696	0.204068	1.52235	0.458307	0.779888	0.43365	0.577659	0.417388	0.694622	0.804711	0.198523	0.726692	0.687268	0.488919
SNHG3	2.51046	4.3237	14.4287	9.83785	6.35527	7.89156	15.3799	11.6581	9.31639	4.86862	5.25169	6.03859	7.58877	4.06685	10.1217	8.48284	11.8304	5.76396	14.9846	14.6516	22.3407	11.0791	5.51896	15.3799	9.65893	16.4976	2.46916	7.34955	10.6618	9.33379	9.90999	4.99449	10.7085	10.4212	8.57601	13.29	2.46427	7.63294	11.0824	10.8767	17.1452	19.7386	8.01412	3.40032	15.4576	14.1218	10.415	10.7351	12.0795
LINC01273	0.647567	0.100616	0.225567	1.64984	4.11569	0.520468	0.386151	1.01484	0.178723	0.105761	0.336238	0.853526	1.61939	0	0.767129	0.238656	0.857772	1.94229	0.232745	0.271905	0.247234	0.289946	0.563131	0.783283	0	0.201843	0.662769	0.414905	0.196059	0.953758	0.803685	0.712426	0.350264	1.42913	0.157915	0.342373	0.544783	0.424908	0.143425	0.0756248	0.29628	0.674078	0.474001	0.564069	0.375308	0.0239788	1.26661	0.496936	0.424076
UNC5B-AS1	0.372203	0.159036	0.171137	2.2253	0.761602	1.42595	0.0610359	0.0754863	0.451991	1.53795	0.246152	0.350037	0	0.335932	0.293949	0.140831	0.14462	0.0982409	1.47153	2.95688	0	1.9665	0.184613	0.212241	0.840419	0.191422	0.0897932	0.393485	0.22037	0.150753	0.703564	0.102956	0.177163	0	0.133122	0.43293	1.12396	0.0767565	0.241814	0.318758	0.172913	0.426185	0.0374608	0.0930344	0.112994	1.66766	0.160163	0	0.167576
ZFAS1	38.4808	41.1555	98.9852	36.0793	73.6381	42.578	22.086	42.8521	36.7828	96.4056	53.4298	187.419	37.067	88.7683	29.1396	41.2829	160.709	104.719	418.671	47.4461	39.7318	28.1558	36.9842	60.0977	44.8889	53.197	43.9075	33.8079	41.6159	42.2196	73.355	81.4218	35.0597	60.7617	66.1402	78.4649	13.5196	71.388	64.9016	29.3282	26.5428	58.2744	61.8372	48.5617	150.834	70.2558	49.247	131.3	96.5557
MIRLET7BHG	0.284832	0.141333	0.528081	0.446332	0.352513	0.331698	0.233541	0.689471	0.332196	0.173321	0.23201	0.342037	1.0832	0.704882	0.166896	0.382416	0.562284	0.200075	0.454072	0.942116	0.385872	0.464876	0.250652	2.72446	1.66914	0.724561	0.114525	0.129513	0.1394	0.334931	0.270169	0.133431	0.386317	0.336405	0.312191	0.204838	0.102928	0.262113	1.00733	0.216391	0.35215	1.48342	0.143336	0.229662	0.476979	0.73353	0.286647	0.155119	0.215111
MIR3142HG	0.343087	0.215006	22.4968	0.470071	0.760526	0.589796	9.02056	5.03304	0.435571	3.61602	0.666938	0.8156	0.509333	1.85792	0.0632228	0.296717	10.2646	0.769724	0.614908	4.88067	2.82408	0.747598	0.380859	4.82575	3.05175	1.15671	0.312683	2.63968	0.177739	2.33916	3.19459	0.36379	1.46974	1.35627	0.654445	1.28587	0.267363	1.61944	0.0371495	0.920644	0.593272	2.93325	0.172652	4.17349	0.423564	1.06207	1.05804	0.176284	0.102978
LINC-PINT	0.482476	0.543618	1.8878	0.489587	0.930212	0.445071	0.592034	1.21202	0.349688	0.354377	0.637604	0.908605	0.976313	0.595476	0.520941	0.644524	1.25468	1.16843	1.92939	0.404365	0.458939	0.78257	0.548481	11.5625	0.377255	0.677244	0.384171	0.443466	0.632934	1.68746	1.00187	0.996482	0.82595	1.38207	0.314186	0.801049	0.283909	1.53894	0.174721	0.727441	0.966248	28.5711	1.02866	0.55533	0.221243	0.270996	0.926002	0.592025	1.3899
LMO7-AS1	0.798762	0.113766	2.24441	0.497455	0.756679	0.196163	0.0727696	0.809982	1.46968	0	0.586946	0.312997	0	0.400512	0.280367	0.479727	0.431056	0.117127	0.140353	0.163968	0.223637	0.238429	0.628866	20.3278	0.273268	0.532517	0.0713702	0.0390942	0.361259	0.539203	0.372808	0.276183	0.246425	0.317882	0.119036	0.68821	0.0432268	0.793107	0	0.342033	0.137436	10.7721	0.714599	0.295786	0.107773	0.108451	0.28643	0.260583	0.159833
MHENCR	7.49035	3.98657	9.94436	24.3064	9.80328	2.61404	10.2898	11.1268	3.88068	3.89535	8.86838	7.5695	19.7954	15.6161	5.47447	14.952	21.4449	10.2971	3.81859	9.34701	5.18766	3.64797	8.10084	3.6218	9.37356	3.99867	7.05375	10.3903	5.95682	23.2193	11.04	4.92988	5.34273	15.9767	2.14437	15.0939	1.50409	10.9979	7.57698	2.56029	15.2621	3.15983	8.7952	15.2189	6.00399	4.79055	17.4589	8.65709	5.02895
LINC02441	2.00221	0.896247	1.57088	3.02829	2.19478	0.421466	0	0.773461	0.315768	4.02526	1.31841	4.48327	4.87075	3.44208	7.75569	1.46877	6.94609	3.30295	2.41245	1.49725	0.720742	0.0426897	4.15479	0.906127	0	3.43242	4.33193	4.53577	3.49283	2.70318	2.30287	2.50544	4.31129	0.0379437	2.42966	1.57107	3.43637	1.34356	4.95543	2.61289	7.08693	2.72928	2.73484	6.03735	2.25768	0.0388352	3.38475	2.65941	4.67895
GAS6-AS1	0.161508	0.109788	5.87333	8.25706	2.25325	0.0973563	3.31062	3.72219	1.73234	1.50353	1.83389	7.60023	9.15479	3.64422	0.350767	7.23992	8.50746	0.896179	0.171242	0.63068	0.474798	3.56971	4.35652	3.08384	4.67149	0.390143	0.038373	2.00493	4.50138	5.89482	1.74233	0.824963	0.375641	2.03927	0.0656419	4.8032	0.404043	3.06319	1.66336	1.42403	1.97525	3.085	0.868173	2.80142	0.383333	0.669814	1.56372	1.04001	3.14989
B3GALT5-AS1	0.732128	0.107254	0.0240449	0.039082	0.0178343	0.138702	0.0171512	0.0636353	0.0577319	0.0187899	0.062881	0.00819675	0.383608	0.283192	0.140421	0	0.0203192	0.0690146	0.0661603	0.212553	0.0351395	0.0561956	0.155629	0.11928	0	0.1793	0.0672854	0.211926	0.0774053	1.94865	0.0439339	0.0650941	0.0248916	0.00832468	0.00935189	0	1.82368	0.050327	0	0.644915	0.121472	0.287421	0.0210531	0.122	0	0.0170406	0.832612	0.00767714	0.00941782
LINC00460	0.502539	0.39041	0.99778	0.597494	0	0.0673175	0.224752	2.31635	1.81567	1.76462	2.66428	0.501254	1.49609	0.755944	0.883966	1.92615	1.15382	0.527554	0.216744	0.422019	0.153491	0.347743	0.404642	2.30119	0.0937778	0.156638	3.17786	0.865332	0.540977	0.231299	1.39132	0.458094	0.960428	0.436352	0.0204248	1.15135	0.0890051	0.863622	0.482315	1.05638	0.972761	1.51703	0.551767	0.0570967	0.249647	1.32121	0.0982945	0.972491	5.34788
IGFL2-AS1	10.3696	1.143	0.0460666	0	3.10074	3.27737	0.197155	13.4108	0.157614	0.0269991	0.171671	0.0942229	0.0393717	0.045213	0.0712127	0.333055	0.0291966	0.158667	0.0118832	0.22212	0.0757376	0	0.0532435	0.285655	0.092546	3.01432	0.0120852	0.0397193	0.622849	0	1.83072	1.84988	0.345743	0.0717701	0	0	0	0.0516532	0	0.154446	0.221087	0.619489	0.786528	0.025043	0.218994	0.0122428	0.29101	0.0220625	0.0270648
FIRRE	0.503288	0.599056	0.785138	0.402993	0.0919488	0.344312	0.368446	0.783763	0.699478	0.290627	0.329601	0.619818	0.494445	0.0270382	0.709776	0.947288	1.69363	0.16605	1.35731	0.315476	0.588803	0.643844	0.75144	0.273324	0.129137	0.0616282	0.0722721	0.665081	0.00665136	2.56628	0.018876	0.310748	0.263798	3.90571	0.73931	0.836287	0.0087546	1.13674	0.0145972	2.42449	1.13426	1.62594	0.461313	0.906058	0.35469	0.219642	0	0	1.18152
MNX1-AS1	7.9374	4.06117	4.35857	5.38408	2.19829	1.67615	3.23332	6.25456	3.0139	3.99638	4.92408	6.67624	9.73501	7.90919	3.55354	2.09054	3.29035	7.30592	9.53423	5.93113	2.29308	3.98404	5.26599	0.720724	5.50019	8.49367	4.12655	3.27366	3.31134	6.50143	2.07059	5.03444	4.51204	2.93752	5.37943	3.67533	0.935708	1.75503	5.78907	2.66278	2.05511	0.984115	7.53074	3.53835	4.35887	2.98595	4.18785	2.31937	5.64498
FENDRR	2.1532	2.0684	2.29108	1.75099	1.57164	0.382328	1.00975	1.45301	4.36294	1.14797	5.34813	0.831598	0.801507	0.920422	2.25408	0.0523322	2.29471	2.075	2.24457	1.03744	2.38105	0.464705	2.71113	5.31467	0.341823	0.245642	2.32011	3.70175	1.29548	2.79985	2.15544	2.28438	0.602155	1.04801	1.50283	1.00601	0.56586	0.582999	0.47804	2.12593	0.839585	5.29459	1.23167	1.39069	0.477323	0.441676	1.79143	1.12853	0.0523074
LINC01876	0.550957	0.61656	2.24175	0.78429	0.447368	0.212624	0.968025	0.558696	0.195505	0.424206	0.00788678	0.15421	0	0.513052	1.31573	0.95015	0.586158	0.337587	0.373413	0	0.26444	0.0234942	1.02246	1.07218	0.0538544	0	0.010549	0.797416	0.514548	0.371923	0.220414	0.42636	0	1.86896	0.586474	0.0254305	0.868931	0.0450871	0.404821	0.629126	0.995385	0.841152	0.066014	0.710435	0.183191	0.54501	0.141121	0.529593	1.09853
LINC01133	9.18731	3.89004	2.88308	9.94178	3.65064	8.54517	7.1239	7.96738	5.5646	15.6091	4.88622	3.3883	5.88112	2.00108	5.99172	13.6734	26.7327	5.40399	9.8942	5.10743	1.88554	24.4023	8.43925	8.05981	51.2	4.02657	9.37715	7.58112	12.8604	11.2392	14.5812	2.55856	12.8618	0.380516	2.50905	5.84278	62.6461	4.81515	7.59607	12.2116	6.77555	5.33128	8.05423	14.2357	13.264	12.5811	11.7171	8.43726	5.09092
INE1	0.167078	1.11843	2.06991	1.87296	2.94392	0.328253	1.27859	1.01655	1.75226	0.650349	1.28911	1.89863	3.72056	2.09439	1.14357	0.888053	4.21969	0.90036	1.25505	2.93243	3.04059	1.12213	2.46639	8.8392	2.40071	0.572848	0.649393	0.907688	1.4426	2.53768	0.467884	0.731748	0.508086	3.79003	0.473077	1.5655	0.75951	1.47391	1.7639	1.0493	1.29365	10.522	1.54144	1.20646	0.219795	1.27034	0.958605	1.08331	0.601784
LINC01730	0.124862	0.133379	0.406662	0.116643	1.22424	0.36797	0.870214	0.189925	0.0689221	0.44864	0.0750694	0.171247	0.0817791	0.375648	0.27118	0.421824	0.788377	0.247175	0.370239	0.63438	0.471945	0.978368	0.376014	6.05203	0.832987	0.963242	0.125512	0.110002	0.161716	0.50573	0.196686	0.172692	1.06483	0	0.167469	3.69137	0.0912223	0.579361	0	0.401	0.145017	1.57269	0.125669	0.130042	0.208483	0.203436	0.604459	0.0458261	0.168649
ANKRD10-IT1	3.81564	6.26843	21.7789	5.89982	6.67457	7.12488	2.91279	9.33954	4.68442	3.60475	10.5209	14.1268	1.20645	1.9792	8.57267	21.0336	27.4787	5.83867	3.90139	4.61857	7.51494	10.3685	13.8912	336.373	4.3888	5.46981	5.97806	13.3881	11.9772	6.72802	10.432	6.68755	5.74082	29.7156	4.82352	17.8547	2.88376	16.1218	0.587683	8.81728	11.9448	149.752	10.7264	9.04411	2.23684	8.52123	7.71415	21.6819	6.72353
LINC02487	0.638059	0.77392	0.796532	2.07659	1.40386	0.227463	0.270019	1.98281	2.14159	1.71944	1.37358	3.34711	1.07845	0.712109	0.723355	0.912287	1.5195	1.92859	0.138336	0.96967	0.293897	0.460788	1.28341	2.4256	0.337996	0.829196	1.44827	0.553052	1.24909	1.2088	1.92371	1.58702	2.42475	4.11198	0.0644136	1.49629	2.29568	1.55634	0.568314	0.0440676	0.749019	2.21536	0.445384	0.866029	0.481134	0.394033	0.863546	2.41729	1.63096
SNHG20	1.36722	2.03384	3.00739	3.05903	2.84941	1.08192	2.47732	2.58457	1.44415	0.955212	2.57762	3.00945	3.69241	2.53906	1.29306	3.50351	6.29612	2.7288	2.75608	2.37002	1.89979	1.82139	3.66579	4.42753	2.8931	1.5481	1.05195	2.78075	2.11116	2.615	1.50669	1.16141	2.19604	3.45275	1.47153	2.86317	0.427498	2.93554	2.59075	1.74912	2.92751	3.7495	2.75211	1.66653	1.31181	2.51634	3.34113	2.76912	1.98347
LINC02563	0.569995	2.27312	0.0728002	1.06495	2.59183	0	0.778924	0.192667	0.52438	0.682677	0.171345	4.46708	5.72424	0	0.525183	0	0.369121	0.940293	0.075117	0	0	0	0.403882	0	0	0.977151	0.229183	2.42708	0.492152	2.50103	0	0.0656946	0.979727	0.378067	3.39774	0.368329	0	2.67743	0.925788	0.0813581	0.367778	1.52288	5.44994	0.633216	1.32664	0	2.04396	1.25517	13.2591
LINC01235	0.429045	0.846778	0.775	0.343546	0.452891	0.195681	0.117262	0.352201	0.857085	0.220227	1.09935	0.38428	0	0.0921987	1.10527	0.287128	0.377073	1.26051	0.726967	0.434077	0.566298	0.32932	0.962695	6.03869	0.293565	0.175123	0.271088	0.620969	1.56497	0.537878	0.193098	0.727614	0.332261	1.49606	0.365363	0.198034	0.199018	1.75553	0.0331837	0.23621	0.0316381	2.31599	0.246753	0.144692	0.434169	0.898758	0.0659367	0.524883	0.984236
LINC02418	3.34245	3.05694	0.346945	4.19805	14.8776	1.44953	0.201647	5.93994	0.00308524	0.833445	5.38004	18.1525	14.9506	3.04363	3.21357	0.782495	8.26354	6.97809	0	5.11156	4.83557	0.0100105	1.91291	0.265602	0.0114732	0.29704	5.69035	0.0295448	0.926601	5.90867	0.680882	4.39474	8.9081	15.8154	14.3535	1.96122	0.588023	7.42692	2.54192	13.3503	8.33952	7.41122	12.4548	4.9597	0.0169684	2.34951	2.63366	6.67925	4.29313
SNHG17	7.16647	9.65905	19.6502	18.3459	16.3041	6.28031	6.76254	13.4251	12.7973	4.2916	14.0218	31.6341	19.9606	43.4799	19.8389	10.8633	33.7198	14.6471	31.8672	13.3562	30.3926	4.23331	9.15813	10.9213	11.9491	10.6475	14.2811	14.4768	16.3766	26.9894	28.5983	27.3744	9.44544	31.8426	7.22294	26.4817	1.27371	8.06354	11.5071	10.8912	27.7247	13.5756	12.1288	14.6237	25.76	12.3675	13.9989	17.2438	10.9985
LINC02432	1.44556	0.773575	0.0161325	0.0262214	0	1.26148	1.70308	1.23816	0.00387342	0.0252135	0.0042189	0.0164984	0.238991	0	0.0221677	0.00379304	0.0136329	0.0138913	0.00554864	0	0.577619	0.0942588	0.0248612	0.280102	0	1.97289	0	0.0185463	0.00519338	0.937926	0.0147384	0	0.712558	0.0055853	0.00627449	0	0	0.149535	0	3.22718	0	0.49817	5.65716	0	0.46441	0.0285827	0	5.71229	0.00631873
SNHG25	5.49013	1.29425	2.24869	10.6112	13.3968	31.2431	28.7165	37.051	3.08271	2.04066	3.75603	1.70622	72.1636	65.7834	0.747562	3.93971	54.2495	2.81073	11.0025	75.7229	10.4948	3.13631	2.54872	3.05867	140.286	28.8845	0.761197	3.08548	2.66207	16.6775	7.75354	3.53475	7.13379	4.89719	0.84638	188.457	0.82986	2.27739	275.354	2.67516	6.96265	4.98575	2.19119	2.60262	5.97716	9.33052	12.4233	3.613	4.68791
LINC01569	0.67236	0.6142	1.46579	3.68197	2.51041	0.341629	2.58534	1.97488	1.36935	1.04131	1.97935	1.40818	3.40143	1.11602	0.338741	0.657933	0.788243	2.12653	1.21911	1.99178	0.447897	2.39799	1.47031	0.418655	1.47533	2.08667	2.50766	0.500422	1.20111	2.39459	1.67998	1.2666	0.836868	1.72542	1.12982	1.28096	1.10664	0.764995	1.11088	0.496392	1.33738	1.40701	2.20512	1.58402	2.39309	1.91706	1.67109	0.331855	1.17954
LINC02568	0.590017	0.0907573	1.02185	0.264566	2.75665	0.0521635	0.406368	0.0478644	0	2.26837	0.0425674	1.81261	0.309147	0.0710026	0.559163	0.248759	0.298028	0.0545061	0.0373227	0.218012	0.0594693	0.739699	0.0418069	0.224297	1.98624	0.040459	0.0854042	8.96126	0.515262	0.764717	0.0743527	0.0244808	0.0936131	0.723209	0.0949615	0.11438	0.735669	0.105451	0.0383323	0.88932	0.0548204	0.729636	0.475064	0.275293	0.028659	0.0672912	0.660116	0.0173235	0.159385
PIK3IP1-AS1	0.423067	0.28923	0.583572	0.474262	0.28856	0.374034	0.693768	0.772217	0.490405	0.0760055	0.432403	0.49734	0.443343	0.636398	0.267296	0.45736	2.21917	0.307082	0.167262	0.625294	0.21321	0.985019	0.479637	2.57328	0.173685	0.435162	0.374235	0.633614	0.281795	0.599741	0.0888566	0.438844	0.167811	0.538775	0.2648	0.820153	0.164845	0.581638	0.343574	0.362318	0.524114	3.77852	0.468381	0.669738	0.333933	0.275718	0.18205	0.527921	0.457143
LINC00894	0.133176	0.295188	1.04926	0.311024	0.638683	0.0674559	0.313935	0.422021	0.174589	0.209349	0.467896	0.293543	1.37378	0.40066	0.249794	0.335183	0.760016	0.197725	0.207317	0.46902	0.202746	0.588838	0.445284	8.87561	0.854278	0.256844	0.103748	0.542632	0.308005	0.615256	0.148596	0.135265	0.115554	1.70262	0.0818671	1.38768	0.0972961	0.449148	0.155469	0.588087	0.831366	4.3174	0.774899	0.308609	0.0960211	0.223762	0.286535	0.296318	0.243586
DLEU1	1.13282	0.64348	0.706402	0.639102	0.458293	0.38621	0.313253	0.878443	0.410736	0.905842	0.669052	1.27251	0.192033	0.320761	0.517495	0.979716	0.819905	1.05676	0.939644	0.746874	0.473884	0.940837	0.819997	25.2308	0.797907	0.902465	0.977058	1.77095	1.05866	0.697235	0.741769	0.744977	0.900439	1.47447	0.909635	0.736331	0.274791	0.983311	0.37881	1.04054	0.892596	15.8808	1.56937	1.16408	0.849647	0.993411	0.750314	1.27173	1.55408
PSPC1-AS2	0.419917	0.418653	1.23354	0.523034	0.716027	0.515623	0.918136	0.567753	0.540837	0.754395	0.757382	1.59061	0.18335	0	1.7687	0.870079	2.71932	0.785078	0.885422	0.129299	0.352704	0.752065	1.73565	25.1422	0.430979	0.479913	0.39396	1.23313	0.725139	0.283464	1.46992	0.193589	0.666246	2.28389	0.0625781	0.814046	0.204522	1.20272	0.113672	1.01892	0.867018	7.85336	1.19745	0.699738	0.127479	0.570134	2.55984	0.770572	0.504154
CASC9	1.96512	3.66397	6.10583	3.33776	0.243699	2.44811	2.78308	10.181	4.64456	2.08615	0.0107406	7.23836	0.187209	0.591206	9.35412	10.8442	2.60302	5.98843	10.5379	0.660103	1.32046	17.2136	3.08866	15.7899	3.85043	8.4221	4.74081	13.1259	1.67912	4.63087	1.87606	1.74191	3.58558	7.9912	0	0.242427	3.53265	3.11921	2.69849	3.91668	6.54266	13.9099	6.58075	0.044654	4.21942	2.16845	11.1083	0	15.3464
LINC02362	0.285307	0.341338	1.26081	0.0710736	0.794608	0.112107	0.187144	1.52372	0.188982	0.546734	0.0972009	0.149064	0.54813	0.171669	0.187769	0.534617	0.646662	0.351423	0.406072	0.790656	0.31952	0.170327	0.148251	1.84382	0.0585645	0.0489105	0.0305909	0.645131	0.267458	1.57929	0.319588	0.0854956	0.0905344	0.0756953	0.2381	0.092182	0.240864	1.85662	0.0617861	1.05066	0.184089	1.82944	0.105288	0.237714	0.0923883	0.139453	0.920778	0.118672	0.505247
ATP2A1-AS1	0.902737	0.694301	0.726379	2.52994	0.461794	0.731601	1.11027	2.47162	1.09625	0.891989	1.16689	2.47618	2.71975	2.1727	1.78235	2.51297	0.438449	1.57855	0.392593	1.16746	3.26044	0.565876	1.50318	0.0857946	1.11182	0.696409	1.3067	1.39176	0.734912	2.01099	0.758406	0.749121	1.53972	2.55075	0.363232	1.31253	0.0879364	1.14801	1.53954	0.502522	5.06752	0	0.953998	2.06841	1.37027	0.110311	1.55383	0.795157	1.62575
UBXN10-AS1	0.309586	0.617308	0.237243	0.192805	0.703859	2.12882	1.3538	1.36038	1.59494	0.556181	0.217149	0	0	0	0.855739	0.11156	0.400966	0.170236	0.611983	0.28598	0.606743	0.138616	0.694651	0.19615	0.741396	0.796091	0.954331	0.13637	0.572799	1.04493	0.541851	0.749305	1.39172	0.123205	0	0.30008	0.30157	0.709371	0	0.353509	0.759066	0.236324	0	0.859808	2.91353	0.294234	0.44406	0.302991	0.511074
UBAC2-AS1	1.21841	0.406327	0.330211	0.999405	0.937452	0.306521	0.487322	1.44647	0.254255	0.907602	0.687864	0.477439	0.311416	2.05631	0.528064	0.562209	1.03921	1.55894	0.928168	1.70199	0.399372	0.425788	0.74752	2.57011	1.25051	0.458505	0.704977	0.641422	0.758773	1.17355	0.8114	0.96587	1.09624	0.993434	0.239147	0.748928	0.115792	0.755834	0.482671	0.356303	0.563733	2.24581	0.897283	0.940886	0.766843	0.532597	1.53453	0.850719	0.97671
LINC00578	0.810341	1.67655	0.522934	0.478106	0.436347	0.691286	0.0349695	0.259492	0.871049	0.153243	0.653861	0.401096	0.0558669	0.128311	1.78518	0.0230533	0.290002	1.11164	0.522714	0.196988	0.107469	0.133673	0.800836	5.99895	0	0.0365574	0.977465	0.281801	0.946929	0.0431858	0.0895767	0.929041	0.0507514	0.118812	0.0953377	0.12402	0.0207727	1.71508	0	0.511356	0.181624	3.27195	0.386326	0.159908	0.038843	0.208464	0.367051	0.563504	0.364838
LENG8-AS1	0.421711	1.06312	3.07009	3.46678	4.60216	1.05637	2.66245	1.88159	1.33847	0.83338	3.25798	2.47873	4.30874	1.7762	3.16396	1.47026	7.33258	2.22616	3.21781	2.4542	1.62937	2.79453	3.92938	5.89157	2.46708	2.78334	0.949544	2.08051	1.93503	3.03179	1.63858	1.8664	1.94037	10.7577	1.31976	3.31097	0.657268	3.5946	1.50688	2.51004	2.57952	3.23525	3.86237	2.23116	1.26744	1.46006	2.9942	2.46089	1.17717
FTX	0.171655	0.502415	0.720202	0.192427	0.424416	0.284551	0.239266	0.165363	0.296097	0.262127	0.577931	0.339681	0.528403	0.167838	0.382973	0.280674	0.558587	0.385113	0.264674	0.174424	0.151389	0.726309	0.349686	52.0738	0.176177	0.154493	0.272626	0.249522	0.422407	0.495369	0.162237	0.270053	0.10894	0.519182	0.356854	0.840242	0.129589	0.327442	0.0697008	0.448372	0.325627	54.3464	1.14025	0.278891	0.0911952	0.12935	0.286227	0.192149	0.35937
LINC01871	0.216582	0.55525	3.40244	0.404652	0.923272	3.82962	4.08438	9.88311	1.31505	5.64192	1.23702	0.509211	0	1.95476	0.256571	0.0585345	3.15575	1.14331	12.2447	4.20143	3.4564	1.16369	0.920785	3.91089	4.44576	0.371291	0.348334	1.04943	0.641158	1.75444	3.41166	0.224659	2.0618	0.430965	0.193657	1.88939	5.0634	4.54085	0.175887	2.87499	1.25771	2.47994	0.871928	2.7068	9.86259	1.41149	4.65989	2.54363	0
HIF1A-AS2	0.0987421	0.506288	0.227005	0	0	0.218245	0.242884	0.100129	0.190764	0.177394	0.296827	0.851232	0.129343	0	0.896794	0.133432	0.575496	0.358358	0.585574	0.638492	0.165874	0.0884228	0.279863	30.4051	0.202687	0	0.238213	0.217475	0.219233	0.299951	0	0.307273	0.391665	0.157185	0.220726	0.19142	0.192371	0.576946	0.240566	0.4651	0.573403	31.5446	0.0993801	0.0411353	0.209835	0.522855	0.212449	0.144958	0.577933
MAP3K20-AS1	0.0517837	0.154884	0.337307	0.0967501	0.206033	0.343366	0.353824	0.157533	0.352533	2.77543	0.150477	0.859011	4.88389	0.0259652	0.0613447	0.363878	0.30181	0.1139	0.116014	0.223231	0.159482	0.069558	0.14677	5.44639	0.141728	4.14277	0.229033	0.121655	0.223559	0.209739	7.72204	0.0417782	0.246483	0.281647	0.378137	0.351356	0.00840717	0.195781	0.168215	0.147827	0.273982	4.17035	0.225846	0.208537	0.125765	0.555437	0.445662	0.804556	0.512918
TUSC8	3.11674	2.5286	1.51167	12.8994	9.55275	0.0290666	4.2376	7.20119	0.914639	1.0986	4.29322	5.13257	7.49345	1.24627	1.86947	1.96192	1.57125	3.18906	0.0155978	2.69687	0.0994127	1.4485	4.5846	4.61188	0.242951	0.574888	0.586932	0.399704	3.66437	8.14949	2.07154	1.70515	6.66646	3.98801	1.09357	5.3155	0.480387	6.64437	2.43499	2.48337	6.68982	2.43941	12.6667	3.64871	0.598853	0.787418	0.381978	3.41717	4.44064
GABPB1-AS1	0.19607	0.22646	0.745398	1.29359	1.90935	0.209911	0.69078	1.14013	1.36807	0.498099	1.28472	1.97239	1.57712	1.05533	0.366553	0.465326	2.1873	0.529645	0.459049	2.52153	0.862032	2.15634	1.10167	10.1906	2.01235	1.04252	0.608514	1.66932	0.416054	2.38243	0.62736	0.778572	0.294076	1.37528	1.07244	0.659235	0.2089	0.530696	0.417976	0.465705	0.505252	6.14938	2.14758	0.91126	0.499439	0.33318	1.2425	1.9463	0.926899
LINC01836	1.14938	1.00807	0.811262	0.67814	1.03152	0.311982	0.347203	0.981495	0.95166	0.380377	2.21856	0.640025	0.633929	1.00097	1.40937	0.212541	1.29277	0.878183	1.12408	0.614692	0.762164	0.352116	0.578666	0.51743	0.0620874	1.03705	0.583759	1.03923	0.94018	0.490034	1.07997	0.250999	1.05578	0.264821	0.432724	0.586362	0.324101	0.499006	0.0491271	0.336748	0.608906	0.0692673	0.304423	1.33567	0.348932	0.147842	0.390466	0.222019	0.190651
PAN3-AS1	0.545384	0.682453	1.59713	2.40185	1.39495	0.34441	0.447175	1.2246	0.473068	0.559886	0.925129	1.28226	0.714402	0.292997	1.7075	1.55821	3.21649	0.97681	0.462045	0.755698	0.588971	1.0291	1.21454	8.36722	0.639716	0.834786	0.563883	1.92189	0.908169	1.30171	1.18638	0.888992	0.401753	3.68977	0.435406	1.28383	0.303579	1.13809	0.221454	0.667245	1.52322	4.59441	1.5095	0.827669	0.520359	0.491894	2.68211	2.01592	0.841874
MIR181A2HG	0.0795008	0.0339692	0.639696	0.891212	0.542248	0.820012	0.195555	0.483705	0.175533	0.142826	0.0716958	0.623052	0.937248	0	0.533683	0.451211	0.617803	0.0524594	0.251449	0.293756	0	0.498347	0.168996	8.61341	0.0815952	0.0681447	0.0319657	0.350194	0.176512	0.241501	0.250463	0.109954	0.22074	0.885887	0.604228	0	0.0774425	0.136623	0	0.204255	0.892557	11.834	0.840152	0.0993585	0.506836	0.129529	0.769726	0.0875333	0
LINC01703	1.66671	0.246515	1.15443	0.718614	1.14774	0.330602	0.735851	1.23509	0.86692	0.978906	1.46454	0.82894	1.25956	1.35	0.683459	0.935555	0.747233	2.22074	0.760319	1.12511	0.269218	1.2342	1.90774	1.76678	0.855308	1.81326	1.88157	0.564746	1.63677	0.843832	2.08689	1.41856	0.99166	0.17858	0.171956	0.559223	0.0936667	0.925379	0.728828	0.466645	0.645247	0.734014	0.903258	1.62903	0.525444	0.156665	1.86197	0.188216	1.09674
LINC00525	1.06322	0.700373	0.118821	0.993236	0.453243	0.0326388	0.181618	0.539079	0.843643	0.0397941	0.745765	0.32983	0.348181	0.399838	4.37336	0.466946	1.29099	1.5347	0.420352	0.0818461	0	0.0396712	1.56952	1.93673	0	0.341756	1.03313	0.23417	0.360651	0.942017	0.604793	0.781202	1.31791	0.0881519	0.435729	0.772932	0.668887	1.59877	0.179885	0.436307	0.720325	1.52178	0.423579	1.08887	2.31323	0.0180447	0.142974	0.81295	0.837711
MALAT1	19.1642	7.59263	29.9249	36.2548	343.203	51.2865	45.3063	75.6185	6.69277	30.8816	14.3861	15.9613	67.3413	22.8687	6.29995	6.87718	221.409	8.05431	5.97485	45.4958	73.1878	13.6059	12.5101	3301.03	112.16	30.3751	6.05471	5.1132	5.79028	67.973	26.9053	7.75494	2.36059	22.531	7.71053	127.915	5.317	17.8266	25.1903	6.92946	17.9406	2002.54	9.56539	10.4154	2.17169	9.36325	72.7072	7.88292	3.51572
PRR7-AS1	0.123761	0.290845	1.17366	1.04053	0.158275	0.182363	0.887909	0.345125	0.409886	0.166756	0.781278	0.751692	2.39121	1.58243	0.146612	0.568621	1.41257	0.326661	0.244649	0.914598	1.01353	0.277069	0.416545	3.49922	0.793886	0.71606	0.460298	0.408868	0.377825	1.31583	0.292428	0.588394	0.404996	0.344772	0.165992	0.449855	0.0452089	0.797573	0.201014	0.476956	0.682757	3.04678	0.264692	0.373797	0.41329	0.352873	0.798838	0.363376	0.292534
THUMPD3-AS1	1.1742	1.24712	4.04277	2.17815	3.61113	1.03194	1.80174	2.12625	1.30323	2.07183	2.67001	3.01704	2.44997	2.3088	2.19911	3.95322	5.69484	2.34657	1.78065	2.11511	1.04966	3.02304	2.6446	12.5624	2.02291	1.71101	1.18031	2.96666	1.72871	4.1444	2.61591	2.10539	1.53033	6.98274	2.04733	3.50388	1.02125	3.36988	1.38949	1.86754	3.50676	12.5711	3.78596	3.46958	1.45388	1.75254	5.44071	2.76114	3.31545
MIR100HG	0.746885	1.32708	1.17305	0.483569	0.926801	1.13867	0.224342	0.55491	1.08782	0.245776	0.800269	0.385396	0.11624	0.122362	1.21768	0.135903	0.395079	0.680705	1.0642	0.163945	0.385098	0.0860871	1.13966	4.60334	0.197333	0.152126	0.579801	0.456034	0.88934	0.359418	0.170846	0.710816	0.0439983	0.0559158	0.0198365	0.143357	0.0900431	1.71307	0.0360325	0.322986	0.0744342	9.46656	0.409348	0.0616134	0.132453	0.150605	0.373897	0.274116	0.149822
RUSC1-AS1	0.583775	1.30474	2.19666	2.01359	4.03278	1.35646	1.74279	1.10806	0.780799	0.887422	2.50632	4.58094	3.76463	1.12582	1.14078	3.22829	7.6045	1.21983	1.24868	3.06965	2.0242	1.36723	4.64026	13.4577	2.22762	1.30871	0.884729	1.25936	2.32085	2.31899	1.98062	1.43364	0.872791	3.10957	1.04397	2.06027	1.08629	3.16402	1.65322	4.69824	1.90073	7.1986	2.46318	1.59013	0.427155	3.29848	2.56035	2.24141	0.680665
NEAT1	4.08701	13.7008	52.8096	11.2164	28.0988	20.4085	19.7746	12.5739	6.50632	12.054	11.7119	14.9987	25.4145	11.0683	4.22728	8.47361	60.2152	14.3972	8.05719	29.7226	11.4499	9.98811	9.75906	1180.27	23.1348	11.003	6.30925	7.18386	20.4435	18.384	11.3829	13.1075	6.51478	30.1933	7.42559	29.4156	12.931	26.3282	8.62057	14.3144	36.243	543.281	8.25825	11.6516	3.50398	14.7961	25.8953	12.1551	5.24445
MCF2L-AS1	19.0708	2.81095	4.44664	18.6441	4.28544	5.77266	15.1518	9.66935	2.26448	6.37421	2.48868	10.6591	12.2	28.1313	8.66899	5.67358	15.2221	6.70663	5.08496	7.23786	1.80051	14.1653	6.18038	7.65729	5.2347	6.14585	5.91445	15.0102	3.06351	8.00866	14.4382	5.39277	6.42104	12.6199	3.23859	28.8026	0.864049	5.18279	10.385	2.4372	6.66764	2.70843	3.86857	6.58985	0	2.9506	6.75913	7.65031	8.2534
DLEU2	0.577553	0.51559	1.07882	0.732227	0.509998	0.78264	0.126844	0.700707	0.535129	0.342777	0.821582	0.763816	0.148606	0.170654	0.358384	1.98181	1.89345	1.09568	0.403671	0.504934	1.32539	0.858913	0.588279	36.9819	0.656279	3.43002	0.833512	1.02217	0.896858	0.762348	1.47297	0.823751	0.871356	1.97833	1.03284	0.779748	0.341579	0.84011	0.0921313	0.719851	1.68893	14.7734	2.59502	1.64127	0.864151	2.27687	1.27592	1.51785	1.01226
FBXL19-AS1	0.333014	0.762679	0.67372	1.07016	0.715483	0.363116	1.63828	0.216123	0.687481	0.167516	1.02109	1.42498	1.11672	1.52285	2.69312	0.374408	1.03514	0.813048	0.263318	0.541415	0.447538	0.787279	1.37803	1.00011	0.259758	0.137014	0.246373	1.2498	1.0302	0.782306	0.433646	1.36331	0.898221	4.0872	0.51811	1.74306	0.655272	0.979761	1.12504	0.593208	2.25872	1.38798	0.965278	1.20419	0.283072	0.944077	1.39	1.09998	0.725671
LINC01811	0.139109	0.356632	1.13709	0.173269	0.355805	0.102489	0.418217	1.1285	0.0895835	0.333219	0.209086	1.56263	0.303699	0.697515	0.164793	0.488751	0.405382	0.428365	0	0.042834	0.194738	0.166095	0.0657124	23.4447	0	0.198731	0.410174	0.122552	0.291699	1.07991	0.38956	0.400824	0.0919635	1.10722	1.78284	0.494404	0.0225846	1.13156	0.301255	0.416969	0.341078	20.5477	1.68009	0.946547	0.042231	0	0.0498834	1.00408	0.626306
SERTAD4-AS1	2.46373	1.67985	1.28546	0.979386	1.34077	0.347583	0.128941	0.318937	2.93689	1.88348	0.740619	0.760012	0.13733	0.157705	2.06994	0.212508	0.611034	0.864745	0.704633	0.387383	0.836559	3.99004	1.93145	1.14584	0.322805	0.314525	1.18031	1.47779	0.872891	0.902342	0.275243	1.41374	0.103963	0.229476	0.0937425	0.406482	0.714878	0.52249	0.127711	0.718285	0.304406	1.44054	0.659482	0.371242	0.334189	0.704604	1.86094	0.288581	0.0708025
CDKN2B-AS1	1.61937	0.0159676	0.0525023	0.0232735	0.0955833	0.0458874	0.0204272	0.126317	0.0584451	1.13013	0.0224675	0.24406	0.146854	0.0374759	0.0196755	0.0067332	0.072601	0.0616476	0.650078	0.0575344	0.376662	0.0446195	0.0617852	0.485384	0.089494	0.694028	0.0250429	0.345685	0.235085	5.67599	0.117732	0.107677	0.014823	0.0247869	0.0222763	0.313929	2.19629	0.0899096	0.131509	1.64821	0.130207	1.09828	0.13164	0.285416	0.0151265	0.167437	4.79742	0.0365741	0.016825
SLC12A9-AS1	3.1378	2.13297	1.96738	3.19774	1.21602	0.315243	1.87111	2.45872	1.88947	2.04988	2.2295	2.34734	5.79169	9.65462	2.02753	0.732396	2.35527	7.81148	7.04858	3.29381	0.718789	2.87374	3.73928	0	4.39154	4.03439	4.87455	1.31935	2.05835	4.91031	1.34802	3.55071	3.39443	3.23539	2.42308	1.10598	0.486272	2.84325	4.74895	1.58792	3.03691	0.489939	3.15808	2.97088	7.27426	1.04571	2.30153	2.09384	3.66024
FMR1-IT1	0.306878	0.852301	0.823088	3.15345	1.43901	0.565231	0	0.622377	0.550523	0	1.15312	0.601255	0.200991	0.461621	0.121179	0.248814	1.04333	0.455617	1.27392	0.283479	0.644395	0.274807	0.489251	9.91615	0.472443	0.657607	0.740336	0.675884	0.738126	2.17515	0	0.159161	0.426035	0.610638	0.137197	1.93346	0.0747331	1.05475	0	0.525625	0.950434	24.4213	1.15823	1.40628	0.0465814	0.437491	0.330132	0.563139	0.552659
RHPN1-AS1	0.960393	1.31315	1.56657	0.71774	0.79542	0.0808652	0.33748	1.75299	0.514975	0.468317	0.494918	0.376333	0.611041	0.371487	2.43796	0.400464	0.453125	1.79254	0.477334	0.659036	0.50705	0.110575	2.36233	0.260783	0.309789	3.5986	2.41622	0.302175	0.406156	1.44481	0.172895	5.15182	0.55509	0.775332	1.16543	0.398959	0.120282	0.518713	1.15876	0.105749	1.50847	0.816906	0.441874	2.69777	0.033321	0.0670606	2.09586	0.785518	0.494166
LINC02163	0.366756	0.352594	1.29988	0.856536	0.0781725	0	1.0525	0.650839	0.55672	1.31778	0	1.006	0.600521	0.137923	1.41203	1.13989	0.801583	0.363012	1.23249	0.846979	0.154026	5.95275	0.584714	0.261419	1.78799	1.57184	0.811059	1.49436	1.22144	1.1141	0.866584	1.77536	1.52749	11.5671	1.47571	2.0441	0.491234	1.44964	0.670148	0.0392617	0	7.76904	1.66107	0	0	1.30714	0	2.35557	2.72454
FOXP4-AS1	3.9444	1.90206	2.41815	5.4745	7.0141	0.788782	1.61706	1.4285	1.66404	1.2654	2.30368	1.58978	2.43577	2.20382	4.67266	1.32492	3.01047	2.65853	2.45055	3.17517	2.17715	4.69275	2.75496	2.67764	1.21449	2.99457	1.29143	1.5389	3.48218	7.01801	0.769266	2.08471	2.79386	6.09958	1.99017	2.56706	0.329338	2.67267	2.47108	0.868633	5.99904	1.67754	3.79975	3.49769	1.36851	1.97386	3.2734	2.06806	3.4249
SNHG6	47.9026	49.9345	71.6875	70.1797	56.2777	49.1293	27.3725	116.496	87.1171	98.1145	61.2155	98.1206	31.9544	47.4881	42.2644	35.805	53.2961	72.7147	341.512	60.4686	59.9806	42.4618	48.2819	17.5284	39.5049	166.121	38.9625	34.6906	56.5982	52.6502	43.8782	78.5684	45.267	37.4052	47.7946	125.918	11.6348	54.8616	95.6607	30.2531	57.5955	86.1653	79.8792	41.2656	106.96	47.4641	76.9128	53.7338	52.445
ELFN1-AS1	5.05542	6.38931	9.62406	1.98848	1.8148	2.46999	3.97054	8.95776	7.66656	7.9828	15.197	14.4924	10.8045	15.3693	10.7589	1.22248	5.89287	10.903	12.0973	18.9256	4.11214	0.190614	6.27814	0.354022	16.6035	9.62446	7.42463	2.32063	13.5282	16.3268	7.26486	13.0087	13.4669	12.8126	5.56711	14.3395	1.03674	5.9443	11.4522	6.4031	16.6254	0.670261	2.00845	9.15579	14.475	9.55889	5.72473	2.40225	6.51679
SNHG10	1.02824	1.41054	1.50335	4.24666	1.08429	2.77106	2.21863	2.93597	2.13586	1.11808	2.61105	3.11731	3.6508	0.976879	2.01946	2.8009	3.44326	2.08012	6.6113	3.92432	6.84106	2.87138	2.5692	3.88316	3.77696	2.11063	1.4579	2.58647	2.42313	1.91794	1.76178	1.26306	3.60629	2.19679	1.8267	1.52123	0.6326	2.41806	2.8567	2.47956	3.16361	1.39425	4.05783	1.36398	3.54049	2.25943	4.6866	3.19776	2.80201
LINC01558	2.2072	1.4356	1.26858	4.94859	3.34546	0.216821	0.0603249	2.73559	0.419651	0.154207	1.62927	1.32618	1.34924	5.57053	1.46231	0.550132	7.90909	3.0019	1.70648	1.15538	0.123594	0.14275	2.31119	2.84353	0.201364	0.357363	1.90313	1.59882	2.6953	3.15377	1.82856	2.39975	0.875496	0.283039	0.1535	2.35337	0.370288	2.17472	0.975903	0.315045	1.49062	6.3183	1.03668	1.94118	0.476493	1.15876	0.817869	3.3933	0.706662
LINC02542	0.704288	2.68101	2.84576	0.956987	0.0545876	0.283028	0.577465	1.49329	1.07791	1.89792	0.0192468	0.0752665	0.838683	1.63729	3.48899	0.588336	1.30607	0.126745	0.658142	0.41401	1.82845	1.17537	2.74471	0.851892	0.394277	2.90867	3.06349	0.648668	4.28833	6.67761	0.336185	1.7489	2.59042	3.23601	2.00372	1.55151	1.99579	1.71647	1.03992	0.466077	3.76763	10.7036	0.03222	5.62798	1.04961	0.860611	0.0688779	0.516965	0.374742
CD44-AS1	0.179317	0.459713	1.4085	0	0.305765	0.528448	1.1027	0.0909179	0.470156	0.402687	0.323425	0.59726	0.587221	0	0.0708083	1.40543	2.78695	0.177486	1.31154	0.993865	0.451845	1.0839	0.412941	15.0822	1.10425	0.384257	0.288399	0.197469	0.298597	0.363143	0.282464	0.0930021	0.569015	0.392494	0.601261	0.78215	0.0873372	0.955294	0.145624	0.268745	1.0066	17.2472	0.496308	0.373511	0.381062	1.16863	1.25388	0.987173	0.403667
LINC01311	0.473484	0.575808	0.767551	1.83731	1.27316	0.295172	0.925761	1.2188	0.432242	0.327165	1.08392	0.556608	2.52859	2.46544	0.373936	0.915448	1.30904	0.552767	0.979172	0.740183	0.520065	0.733849	1.0194	1.00383	1.34573	0.967797	0.453979	0.946566	0.741269	1.32767	0.420731	0.428174	0.274491	0.724737	0.1954	1.12971	0.141915	0.58836	1.41976	0.514667	1.76254	1.0009	0.604843	0.758655	0.917733	0.593413	1.37136	0.748566	0.705118
SNHG12	2.61823	2.56374	7.58974	5.32853	7.83948	4.69616	5.99303	6.1002	3.73779	1.90389	3.69169	5.84431	6.51223	2.53187	2.24623	4.66267	8.12945	5.07502	17.5788	7.21259	7.7232	5.0102	3.87605	4.56192	11.8365	5.94455	1.46005	2.51256	4.20991	5.33386	4.25522	4.14386	5.80465	4.89355	2.11813	8.02138	2.06464	4.08702	5.6574	4.08414	5.81623	3.55115	5.38009	1.9867	4.58457	10.3408	6.47154	3.0086	3.67673
PGM5-AS1	0.087135	0.297849	0	0.162799	0.14858	0	0	0	1.20243	0	0	0	0	0	0.344077	0	0.0846411	0.0574969	0.0344493	0	0	0.156058	0.524802	0.0828117	0	0	0.280282	0	0	0	0	0.0301282	0.172812	0	0	0	0	0.239589	0	0.0373116	0.0337333	0.698407	0	0.0362999	0.0793579	0	0	0.0319796	0.0392305
LINC00659	0.0974621	0.0832876	5.00407	0.54628	3.24069	5.09818	0.319647	2.47078	0.322785	1.05056	0.585958	1.6422	8.80897	0.879644	0.115457	4.82032	13.2542	0.836048	7.93764	8.73298	0.982345	0.130915	0.172647	2.22303	2.10062	3.17454	1.254	3.3057	1.73113	5.5265	3.99164	0.808774	0.850492	5.43016	0	4.25113	2.51588	0.133992	0.791492	0.417337	1.35833	1.11597	0.735689	0.20301	18.9362	0.714568	1.15332	7.90512	4.12473
LINC01559	5.07257	9.54573	10.3149	5.02472	1.23727	3.47238	3.133	6.60191	9.7301	7.2713	11.0342	4.8623	1.55215	0.981338	49.3926	4.28912	2.1727	7.60804	0.573743	2.7303	12.111	7.11173	10.4621	6.70621	2.41863	55.9875	13.7738	3.57155	4.85771	9.57166	1.81759	9.86518	22.7188	0.249029	17.8985	8.20759	58.9057	8.79966	5.90345	9.75447	33.0184	16.6168	5.44704	3.54418	6.33357	3.96962	6.14444	5.55576	9.04531
LINC01186	0.168146	0.107768	0.386562	0.314155	1.3619	0.0619407	0.344668	0.852537	0.603289	0.528639	0.657097	0.329441	1.10127	0.252933	0.597572	0.454438	0.816665	0.610239	0.265909	0.155325	0.635543	0.0376433	0.238286	2.31714	0.258863	0.288254	0.439451	0.259233	0.933315	0.510779	1.23604	0.232555	0.700304	0.602249	0.413455	1.14088	0.655168	0.202273	0.0682756	0.216002	0.846243	5.3909	0.592312	0.315217	0.995397	0.273956	0.633104	0.64797	0.908444
PDCD4-AS1	2.63824	0.867133	1.34783	3.2861	0.807448	0.548231	2.88422	1.16616	1.41893	2.06602	1.36247	2.43871	1.15195	1.52637	2.08357	1.33463	2.49702	1.51768	2.51401	1.99965	1.36367	2.21108	1.17436	0.128582	1.80516	0.753796	1.16958	2.9798	1.47691	4.93184	0.710396	1.30984	0.590316	2.96136	1.84485	2.03267	2.89942	2.58081	1.37341	0.984872	1.59752	0.387291	1.19148	1.77543	1.25273	1.18482	2.1832	1.16689	1.00507
CYTOR	2.32995	2.32945	2.10059	2.98747	3.25886	2.24392	1.02387	2.85684	2.42089	1.95613	1.52899	5.69282	1.19687	1.69515	2.48353	2.30068	2.2041	2.43178	3.2933	2.13823	2.05934	0.381835	1.70489	4.03793	1.266	4.0987	1.70221	0.684216	3.96716	3.26902	3.40632	2.42211	1.67924	1.0424	1.64079	3.92639	1.04581	3.9936	0.952263	3.94514	1.89836	3.7141	2.42931	1.08484	4.08681	2.01593	2.26077	3.04043	1.24784
SH3PXD2A-AS1	0.925824	2.60682	1.39168	6.29811	0.364312	1.78396	0.311429	2.59983	0.779664	0.597073	4.11043	1.27441	2.98521	1.4998	1.53734	0.61592	1.1991	0.446438	2.5059	4.16651	3.76854	0.850327	0.151387	7.78362	0.950214	1.48541	2.7585	3.37756	4.1287	1.22592	0.847605	0.246244	5.96046	0.29287	0.265329	2.13994	9.96664	0.571144	0.501242	3.33418	9.05246	5.35486	1.85167	3.42178	2.48633	4.86371	0.638449	2.22169	4.07212
MBNL1-AS1	0.671356	0.805935	0.257238	0.403177	0.463361	0.176651	0.0917439	0.202615	1.19997	0.28717	0.401228	0.306918	0.1361	0.180337	2.56582	0.328327	0.139744	0.268965	0.34126	0.184573	0.456488	0.304176	1.37048	3.44089	1.08278	0.321983	1.12796	0.418946	0.558968	0.412734	0.335726	0.992083	0.133148	0.225829	0.571708	0.209167	0.284168	0.453254	0.129812	0.277211	0.145425	4.84114	0.325781	0.259705	0.0970533	0.244158	0.343919	0.278662	0.251886
ARHGEF38-IT1	0.115416	0.147945	0.309561	0	0.196803	1.02039	0.37853	0.117037	0.127415	0	0.173475	0.135678	0.453551	0	0	0.436699	0.560562	0.228475	0.136891	0.533077	0.387768	0.0516769	0.204451	13.3821	0.592281	0.395718	0.0928126	0	0.0854174	0.467467	0.121204	0.11972	0.366241	0.872704	0.619193	0.335615	0.112427	0.158675	0.187459	0	0.268091	19.5589	0.232323	0.240407	0.420458	0.470111	0	0.720102	0.363743
TRPC7-AS1	0.114412	0.195545	0.0876768	0	0	0.927225	0.750476	0.116019	0.126307	0.205545	0.206359	0.134498	0	0.344208	0.72286	0.40198	1.22251	0.18874	0.0452335	0.211376	0	0.0512276	0.689087	0.326206	0	0.196138	0.184011	0.60477	0.719735	0.347552	0.720898	0.158238	0.045382	0.0455324	0.153452	0.110899	1.3374	0.157295	0.185829	0.342942	0.310053	0.393017	0.863635	0.28598	0.0347335	0.0466023	0.369245	0.461897	0.0515114
LINC01355	0.309358	0.375895	1.91877	0.830859	1.82155	0.334757	0.784733	1.00973	0.504278	0.321306	0.546349	0.712184	0.582518	0.101796	0.431372	1.5964	1.8218	0.889893	0.783527	1.32168	0.446603	1.32021	1.50359	16.7218	1.96458	1.26784	0.287644	0.327898	0.389933	1.52708	0.395937	0.544853	0.533014	2.53155	0.289579	1.26503	0.193051	0.963592	0.400398	0.649923	0.643734	12.0547	1.47408	0.495369	0.33164	1.00019	2.3088	0.361903	0.139281
GAPLINC	0.650984	0.706082	0.537239	0.561353	0.256162	0.66408	0.739052	0.406233	0.428435	0.314869	0.316116	0.529802	0.655945	0.225979	0.296606	0.162404	0.38914	0.512166	0.831504	0.786377	0.630907	2.42149	0.212893	0.618684	0.976503	0.128768	0.18121	0.551447	0.500314	0.557758	0.210347	0.380916	0.556156	0.159428	0.313426	0.24269	0.195117	0.860559	0.122	0.450295	0.193862	0.573383	0.226797	0.146028	0.912126	0.95865	0.161611	0.477838	0.495999
USP30-AS1	0.481368	0.27424	1.50628	0.599575	1.09441	9.10264	3.22327	8.46091	1.01855	2.59438	0.988805	1.41469	1.36618	0.965462	0.411843	0.325241	0.623454	2.01169	2.44233	4.44664	1.28034	1.04173	1.02325	1.75369	3.29366	0.412608	1.06452	2.08504	0.950008	2.84328	1.93778	0.554799	1.94119	0.223497	1.21951	0.699881	3.00881	3.03321	0.19546	2.71396	4.03771	0.459318	0.726717	2.13904	6.38122	0.326784	1.38092	3.23891	0.975262
SNHG16	7.68537	6.52989	4.24223	4.32786	6.80346	3.76757	6.40606	6.13114	6.7561	8.32301	4.87136	6.74614	4.26856	2.89387	2.79835	4.35046	4.50021	7.10496	6.8957	9.47488	5.93584	4.865	4.11726	12.3413	6.21557	6.97458	3.81234	3.98631	4.38028	4.8302	3.75193	5.62348	11.4345	6.14832	6.02495	11.4452	1.56803	5.60346	8.82391	4.20294	4.14566	12.8797	5.92228	2.75597	5.88798	5.04542	8.30997	5.76733	10.9815
TSPOAP1-AS1	0.365381	0.94297	2.95121	0.518822	1.6822	0.301499	1.04256	1.09672	0.596987	0.393852	0.536003	0.715879	2.39308	1.07726	0.455928	2.98224	3.18012	0.342363	0.29469	0.391525	0.392829	0.268301	1.10291	12.3483	0.51001	0.476048	0.264442	0.412025	0.703075	1.00633	0.399053	0.490183	0.86958	3.26301	0.496593	3.14496	0.142369	1.47685	0.890181	0.688415	1.48243	5.2213	0.617807	1.15075	0.354955	0.25003	0.927642	1.23908	0.684339
LINC01752	0.96127	0.564758	0.920806	0.897994	0.819562	1.15085	1.28078	0.487386	2.0561	18.6727	0.216724	0.0941691	0.47219	0	2.84688	2.3057	0.233439	0.039644	5.13059	0.665981	2.92685	5.86427	3.44821	2.05554	4.563	2.98685	1.35278	5.39874	2.13427	5.23179	0.252369	0.498559	3.71759	0	0.91324	0.698816	3.97962	0.578186	0.780649	2.52117	4.04707	2.33896	0.302338	0.75086	5.39876	0.783089	2.71454	0.176399	0
LINC02577	0.148587	0.088884	0.48393	0.916121	0.0253365	0.339362	0.219295	1.32593	0.221448	0.840867	0.77273	0.343523	0.136245	0.424673	0.434186	0.0803156	0.750538	0.112754	1.41575	0.178435	0.461774	1.26406	0.10002	4.0105	0.106751	0.700494	0.81849	2.6835	2.3258	0.526593	1.15468	0.297981	0.459714	0.0709595	0.0930014	0.273647	0.195399	0.806904	0.0241336	0.52173	1.28853	8.94921	0.134593	0.538533	0.442063	0.290508	0.0159846	2.40492	0.173935
NALT1	0.241864	0.454713	0.9638	1.80754	0.371176	0.178193	1.74513	0.343365	0.720927	0.217258	0.305366	1.15625	5.25919	1.09147	0.362925	0.509864	0.281929	0.255354	0.17212	1.16179	0	0.0649762	1.07968	0.0919453	0.893647	0.0829261	0.252846	0.468771	0.357999	0.832676	0.609583	0.317786	0.268621	1.23205	0.17301	0.421987	0.0942407	1.13056	0.0392836	0.207134	0.355812	0.0553884	0.632909	0.201518	0.308387	0.43347	0.520382	0.15978	0.566247
MIR4435-2HG	2.21044	1.87573	2.34159	2.23268	3.67415	1.78821	0.659978	1.94011	1.85753	1.41826	2.48853	2.21516	1.32202	0.959329	1.92908	1.43912	1.66602	1.95499	2.03668	0.800744	1.42498	0.443571	1.29205	6.05515	0.997707	1.92654	1.33689	0.766397	2.93044	1.73667	2.13923	1.55427	1.88373	0.916647	0.957783	2.2626	1.17009	3.0283	0.874924	1.32831	1.06669	4.17584	1.75111	0.840893	1.31954	2.1084	1.53867	1.95884	1.40778
LINC01082	1.90946	0.254962	2.14917	1.5608	2.44196	0	0.195702	0.968141	1.71274	1.71521	1.32737	0.794992	0.625304	0	0.706879	0.0322537	0.463703	0.748112	1.98166	0.330725	0.400957	0.267173	1.22615	0.68052	0.367456	0.511472	0.91171	2.78615	1.1482	1.69179	1.12793	0.742751	0.662721	0.427447	0.426836	1.04109	0.988138	0	0.193835	1.83969	0.600621	1.77645	0.780731	0.646319	0.326069	0.29166	2.05415	1.27019	0.0537307
LINC00174	0.692125	0.763309	2.41543	1.71252	1.21208	0.282525	1.74849	1.0338	0.903477	0.999782	1.32145	1.61261	2.09502	1.02706	0.934406	0.958034	2.51664	1.03067	0.817209	1.5811	0.597054	2.7095	2.18038	1.24446	1.85269	0.352749	0.823586	0.819866	0.965625	2.35819	0.697367	1.20303	0.430351	1.63405	0.342884	2.01262	0.587652	1.28908	0.417759	0.937172	1.92271	2.78448	0.931934	1.14944	0.278263	0.2362	0.925683	0.744891	0.370567
MAFG-DT	6.72103	2.5039	4.00121	5.75972	5.11459	1.69832	4.37217	4.61873	5.41155	1.62158	3.49812	5.57203	2.40107	6.55903	3.15846	6.14742	2.88664	7.22969	1.61408	6.696	1.1897	0.783417	2.87314	0.263948	2.93596	7.45119	5.18144	0.893059	1.68545	2.47474	1.66244	5.08951	6.60973	5.60373	2.69439	6.13778	0.811614	2.34822	4.21767	1.86711	3.09656	0.254406	3.11668	3.98007	3.83626	1.31224	8.69431	2.15072	3.68871
N4BP2L2-IT2	0.182966	0.183948	0.91962	0.744013	1.11031	0.301318	0.202966	0.447468	0.228722	0.106345	0.381772	0.775999	0.408845	0.210467	0.220997	1.2275	2.96912	0.433214	0.43402	0.278377	0.470079	0.197577	0.713043	49.0056	0.49708	0.452041	0.363506	0.625794	0.298699	0.675676	0.418189	0.200953	0.324449	1.00655	0.163599	0.949331	0.157261	0.702843	0.157327	0.313387	0.483331	22.2318	0.444122	0.520105	0.107823	0.381395	0.439973	0.801858	0.407035
LINC01978	2.83196	1.10222	6.65026	2.04309	3.70539	5.39171	1.21847	0.966723	0.650042	0.705227	0.893454	1.05477	4.66455	8.56211	0.210369	1.54591	0.299603	1.63742	1.46328	0.932444	0.471023	0.150653	0.268215	2.39832	0.80578	6.36901	0.326946	3.38417	2.62505	1.76029	1.2367	0.193899	2.96954	0.223174	0.150427	3.01678	0.88768	0.963716	0.979139	0.144078	1.47629	0.642115	0.592628	1.01624	3.11547	0.913673	0.874753	1.61564	2.92877
FAM222A-AS1	1.03485	0.673787	0.679741	1.74932	1.21841	0.145224	0.484858	1.34921	0.55762	0.398388	2.96271	0.753088	1.29101	1.92731	2.15995	0.266365	0.52655	4.14592	2.86394	0.682817	0.910601	0.220643	1.51891	0.0936671	0.859805	2.06974	3.05134	0.629497	1.42234	1.44705	0.931497	2.43654	2.40423	2.47103	1.32187	1.67179	0.192011	0.982359	1.16056	1.73031	1.98407	0.789958	0.719157	1.39598	0.418883	0.100361	1.69641	0.506404	4.19326
[truncated: 349 more columns]
